# Supplementary material for: 4,4′,6,6′-Tetra-tert-butyl-2,2′-[1,3-diazinane-1,3-diylbis(methyl­ene)]diphenol 0.25-hydrate
Source: Acta Crystallogr Sect E Struct Rep Online. 2012 Jun 16;68(Pt 7):o2123. doi: 10.1107/S1600536812026505 (PMC3393934; doi:10.1107/S1600536812026505)
Supplement: Supplementary file 1 [file e-68-o2123-sup1.cif]

##############################################################################
#                                                                            #
# This CIF contains the data in a paper accepted for publication in          #
# Acta Crystallographica Section E. It conforms to the requirements of       #
# Notes for Authors for Acta Crystallographica Section E, and has been       #
# peer reviewed under the auspices of the IUCr Commission on Journals.       #
#                                                                            #
# Full details of the Crystallographic Information File format               #
# are given in the paper "The Crystallographic Information File (CIF):       #
# a New Standard Archive File for Crystallography" by S. R. Hall, F. H.      #
# Allen and I. D. Brown [Acta Cryst. (1991), A47, 655-685].                  #
#                                                                            #
# The current version of the core CIF dictionary is obtainable from          #
# ftp://ftp.iucr.org/pub/cif_core.dic.                                       #
#                                                                            #
# Software is freely available for graphical display of the structure(s)     #
# in this CIF. For information consult the CIF software page                 #
# http://www.iucr.org/resources/cif/software.                                #
#                                                                            #
# This file may be used for bona fide research purposes within the           #
# scientific community so long as proper attribution is given to the journal # 
# article from which it was obtained.                                        #
#                                                                            #
##############################################################################
data_I
_audit_creation_method     SHELXL-97
_chemical_name_systematic
;
4,4',6,6'-Tetra-<i>tert</i>-butyl-2,2'-[1,3-diazinane-1,3-
diylbis(methylene)]diphenol 0.25-hydrate
;
_chemical_name_common     ?
_chemical_formula_moiety     'C34 H54 N2 O2, 0.25(H2 O)'
_chemical_formula_sum     'C136 H218 N8 O9'
_chemical_formula_iupac     'C34 H54 N2 O2, 0.25H2 O'
_chemical_formula_weight     527.30
_chemical_melting_point     ?
_symmetry_cell_setting     orthorhombic
_symmetry_space_group_name_H-M     'P n m a'
_symmetry_space_group_name_Hall     '-P 2ac 2n'
loop_
    _symmetry_equiv_pos_as_xyz
    'x, y, z'
    '-x+1/2, -y, z+1/2'
    '-x, y+1/2, -z'
    'x+1/2, -y+1/2, -z+1/2'
    '-x, -y, -z'
    'x-1/2, y, -z-1/2'
    'x, -y-1/2, z'
    '-x-1/2, y-1/2, z-1/2'
_cell_length_a     8.7292(8)
_cell_length_b     37.428(3)
_cell_length_c     10.1806(9)
_cell_angle_alpha     90.00
_cell_angle_beta     90.00
_cell_angle_gamma     90.00
_cell_volume     3326.1(5)
_cell_formula_units_Z     4
_cell_measurement_reflns_used     9920
_cell_measurement_theta_min     2.58
_cell_measurement_theta_max     27.57
_cell_measurement_temperature     296(2)
_exptl_crystal_description     prism
_exptl_crystal_colour     colorless
_exptl_crystal_size_max     0.33
_exptl_crystal_size_mid     0.24
_exptl_crystal_size_min     0.16
_exptl_crystal_density_diffrn     1.053
_exptl_crystal_density_meas     ?
_exptl_crystal_density_method     'not measured'
_exptl_crystal_F_000     1162
_exptl_absorpt_coefficient_mu     0.065
_exptl_absorpt_correction_type     none
_exptl_absorpt_process_details     ?
_exptl_absorpt_correction_T_min     ?
_exptl_absorpt_correction_T_max     ?
_exptl_special_details     ?
_diffrn_ambient_temperature     296(2)
_diffrn_radiation_type     'MoK\a'
_diffrn_radiation_wavelength     0.71073
_diffrn_radiation_source     'fine-focus sealed tube'
_diffrn_radiation_monochromator     graphite
_diffrn_measurement_device_type     'Bruker SMART APEXII CCD'
_diffrn_measurement_method     'phi and omega scans'
_diffrn_detector_area_resol_mean     ?
_diffrn_reflns_number     29196
_diffrn_reflns_av_R_equivalents     0.0310
_diffrn_reflns_av_sigmaI/netI     0.0217
_diffrn_reflns_theta_min     1.63
_diffrn_reflns_theta_max     27.62
_diffrn_reflns_theta_full     27.62
_diffrn_measured_fraction_theta_max     0.993
_diffrn_measured_fraction_theta_full     0.993
_diffrn_reflns_limit_h_min     -11
_diffrn_reflns_limit_h_max     11
_diffrn_reflns_limit_k_min     -48
_diffrn_reflns_limit_k_max     48
_diffrn_reflns_limit_l_min     -13
_diffrn_reflns_limit_l_max     13
_diffrn_standards_number     0
_diffrn_standards_interval_count     0
_diffrn_standards_interval_time     ?
_diffrn_standards_decay_%     0
_refine_special_details
;
Refinement of <i>F</i>^2^ against ALL reflections. The weighted <i>R</i>-factor
<i>wR</i> and goodness of fit <i>S</i> are based on <i>F</i>^2^, conventional
<i>R</i>-factors <i>R</i> are based on <i>F</i>, with <i>F</i> set to zero for
negative <i>F</i>^2^. The threshold expression of <i>F</i>^2^ >
\s(<i>F</i>^2^) is used only for calculating <i>R</i>-factors(gt) <i>etc</i>.
and is not relevant to the choice of reflections for refinement.
<i>R</i>-factors based on <i>F</i>^2^ are statistically about twice as large
as those based on <i>F</i>, and <i>R</i>- factors based on ALL data will be
even larger.
;
_reflns_number_total     3908
_reflns_number_gt     3411
_reflns_threshold_expression     I>2sigma(I)
_refine_ls_structure_factor_coef     Fsqd
_refine_ls_matrix_type     full
_refine_ls_R_factor_all     0.0525
_refine_ls_R_factor_gt     0.0461
_refine_ls_wR_factor_gt     0.1246
_refine_ls_wR_factor_ref     0.1302
_refine_ls_goodness_of_fit_ref     1.050
_refine_ls_restrained_S_all     1.050
_refine_ls_number_reflns     3908
_refine_ls_number_parameters     180
_refine_ls_number_restraints     1
_refine_ls_hydrogen_treatment     constr
_refine_ls_weighting_scheme     calc
_refine_ls_weighting_details
         'calc w=1/[\s^2^(Fo^2^)+(0.0634P)^2^+1.2767P] where P=(Fo^2^+2Fc^2^)/3'
_atom_sites_solution_hydrogens     geom
_atom_sites_solution_primary     direct
_atom_sites_solution_secondary     difmap
_refine_ls_shift/su_max     0.038
_refine_ls_shift/su_mean     0.002
_refine_diff_density_max     0.382
_refine_diff_density_min     -0.311
_refine_ls_extinction_method     'SHELXL97 (Sheldrick, 2008)'
_refine_ls_extinction_coef     0.0034(7)
_refine_ls_extinction_expression
                                  'Fc^*^=kFc[1+0.001xFc^2^\l^3^/sin(2\q)]^-1/4^'
loop_
    _atom_type_symbol
    _atom_type_description
    _atom_type_scat_dispersion_real
    _atom_type_scat_dispersion_imag
    _atom_type_scat_source
    'C' 'C' 0.0033 0.0016
                         'International Tables Vol C Tables 4.2.6.8 and 6.1.1.4'
    'H' 'H' 0.0000 0.0000
                         'International Tables Vol C Tables 4.2.6.8 and 6.1.1.4'
    'N' 'N' 0.0061 0.0033
                         'International Tables Vol C Tables 4.2.6.8 and 6.1.1.4'
    'O' 'O' 0.0106 0.0060
                         'International Tables Vol C Tables 4.2.6.8 and 6.1.1.4'
_computing_data_collection     'APEX2 (Bruker, 2009)'
_computing_cell_refinement     'SAINT (Bruker, 2009)'
_computing_data_reduction     'SAINT (Bruker, 2009)'
_computing_structure_solution     'SHELXS97 (Sheldrick, 2008)'
_computing_structure_refinement     'SHELXL97 (Sheldrick, 2008)'
_computing_molecular_graphics     'SHELXTL (Sheldrick, 2008)'
_computing_publication_material
                               'publCIF (Westrip, 2010) and PLATON (Spek, 2009)'
loop_
    _atom_site_type_symbol
    _atom_site_label
    _atom_site_fract_x
    _atom_site_fract_y
    _atom_site_fract_z
    _atom_site_U_iso_or_equiv
    _atom_site_adp_type
    _atom_site_calc_flag
    _atom_site_refinement_flags
    _atom_site_occupancy
    _atom_site_symmetry_multiplicity
    _atom_site_disorder_assembly
    _atom_site_disorder_group
    N N1 0.24037(12) 0.78185(2) 0.40084(10) 0.0226(2) Uani d . 1 1 . .
    O O1 0.50878(10) 0.81077(2) 0.47464(9) 0.0290(2) Uani d . 1 1 . .
    H H1 0.4572 0.7956 0.4369 0.044 Uiso calc R 1 1 . .
    O O2 0.7322(8) 0.7500 0.5233(7) 0.0500(15) Uiso d SPD 0.25 2 . .
    H H2 0.6880 0.7299 0.5133 0.075 Uiso d PRD 0.25 1 . .
    C C1 0.44073(13) 0.84373(3) 0.46035(11) 0.0218(2) Uani d . 1 1 . .
    C C2 0.30352(13) 0.84657(3) 0.38874(11) 0.0224(2) Uani d . 1 1 . .
    C C3 0.23273(13) 0.87966(3) 0.37546(12) 0.0228(2) Uani d . 1 1 . .
    H H3A 0.1408 0.8812 0.3297 0.027 Uiso calc R 1 1 . .
    C C4 0.29645(13) 0.91060(3) 0.42917(11) 0.0215(2) Uani d . 1 1 . .
    C C5 0.43413(13) 0.90681(3) 0.49783(11) 0.0220(2) Uani d . 1 1 . .
    H H5A 0.4783 0.9272 0.5335 0.026 Uiso calc R 1 1 . .
    C C6 0.50974(13) 0.87414(3) 0.51622(11) 0.0211(2) Uani d . 1 1 . .
    C C7 0.21487(13) 0.94668(3) 0.41266(12) 0.0248(3) Uani d . 1 1 . .
    C C8 0.05775(16) 0.94463(4) 0.47962(16) 0.0397(3) Uani d . 1 1 . .
    H H8A 0.0056 0.9671 0.4697 0.060 Uiso calc R 1 1 . .
    H H8B 0.0712 0.9395 0.5713 0.060 Uiso calc R 1 1 . .
    H H8C -0.0019 0.9260 0.4397 0.060 Uiso calc R 1 1 . .
    C C9 0.19124(19) 0.95464(4) 0.26617(16) 0.0429(4) Uani d . 1 1 . .
    H H9A 0.2890 0.9560 0.2232 0.064 Uiso calc R 1 1 . .
    H H9B 0.1386 0.9770 0.2565 0.064 Uiso calc R 1 1 . .
    H H9C 0.1314 0.9359 0.2272 0.064 Uiso calc R 1 1 . .
    C C10 0.30511(17) 0.97759(4) 0.4729(2) 0.0484(4) Uani d . 1 1 . .
    H H10A 0.4038 0.9792 0.4317 0.073 Uiso calc R 1 1 . .
    H H10B 0.3180 0.9735 0.5654 0.073 Uiso calc R 1 1 . .
    H H10C 0.2503 0.9995 0.4596 0.073 Uiso calc R 1 1 . .
    C C11 0.66220(13) 0.87198(3) 0.59218(11) 0.0240(3) Uani d . 1 1 . .
    C C12 0.71429(15) 0.90887(4) 0.64144(14) 0.0334(3) Uani d . 1 1 . .
    H H12A 0.6375 0.9187 0.6985 0.050 Uiso calc R 1 1 . .
    H H12B 0.7290 0.9245 0.5678 0.050 Uiso calc R 1 1 . .
    H H12C 0.8089 0.9065 0.6887 0.050 Uiso calc R 1 1 . .
    C C13 0.64494(16) 0.84776(4) 0.71373(13) 0.0365(3) Uani d . 1 1 . .
    H H13A 0.5661 0.8571 0.7698 0.055 Uiso calc R 1 1 . .
    H H13B 0.7401 0.8470 0.7609 0.055 Uiso calc R 1 1 . .
    H H13C 0.6178 0.8241 0.6862 0.055 Uiso calc R 1 1 . .
    C C14 0.78871(14) 0.85726(4) 0.50186(12) 0.0299(3) Uani d . 1 1 . .
    H H14A 0.7992 0.8725 0.4265 0.045 Uiso calc R 1 1 . .
    H H14B 0.7619 0.8336 0.4738 0.045 Uiso calc R 1 1 . .
    H H14C 0.8840 0.8565 0.5489 0.045 Uiso calc R 1 1 . .
    C C15 0.23842(15) 0.81429(3) 0.31813(12) 0.0261(3) Uani d . 1 1 . .
    H H15A 0.1338 0.8193 0.2919 0.031 Uiso calc R 1 1 . .
    H H15B 0.2976 0.8099 0.2391 0.031 Uiso calc R 1 1 . .
    C C16 0.2173(2) 0.7500 0.32086(16) 0.0228(3) Uani d S 1 2 . .
    H H16A 0.2891 0.7500 0.2481 0.027 Uiso calc SR 1 2 . .
    H H16B 0.1143 0.7500 0.2851 0.027 Uiso calc SR 1 2 . .
    C C17 0.12559(16) 0.78340(3) 0.50660(13) 0.0310(3) Uani d . 1 1 . .
    H H17A 0.0237 0.7850 0.4690 0.037 Uiso calc R 1 1 . .
    H H17B 0.1426 0.8045 0.5601 0.037 Uiso calc R 1 1 . .
    C C18 0.1380(3) 0.7500 0.59142(19) 0.0369(4) Uani d S 1 2 . .
    H H18A 0.2354 0.7500 0.6373 0.044 Uiso calc SR 1 2 . .
    H H18B 0.0569 0.7500 0.6565 0.044 Uiso calc SR 1 2 . .
loop_
    _atom_site_aniso_label
    _atom_site_aniso_U_11
    _atom_site_aniso_U_22
    _atom_site_aniso_U_33
    _atom_site_aniso_U_12
    _atom_site_aniso_U_13
    _atom_site_aniso_U_23
    N1 0.0289(5) 0.0148(4) 0.0242(5) -0.0005(3) -0.0016(4) -0.0007(3)
    O1 0.0287(4) 0.0196(4) 0.0387(5) 0.0034(3) -0.0068(4) 0.0017(3)
    C1 0.0231(5) 0.0188(5) 0.0234(5) 0.0019(4) 0.0001(4) 0.0021(4)
    C2 0.0261(6) 0.0176(5) 0.0235(5) -0.0020(4) -0.0028(4) 0.0005(4)
    C3 0.0220(5) 0.0199(5) 0.0265(6) -0.0006(4) -0.0044(4) 0.0013(4)
    C4 0.0203(5) 0.0189(5) 0.0252(6) -0.0002(4) 0.0010(4) -0.0002(4)
    C5 0.0211(5) 0.0205(5) 0.0242(5) -0.0030(4) 0.0009(4) -0.0028(4)
    C6 0.0195(5) 0.0244(5) 0.0195(5) -0.0009(4) 0.0000(4) 0.0006(4)
    C7 0.0225(5) 0.0167(5) 0.0352(6) 0.0008(4) -0.0001(5) -0.0008(4)
    C8 0.0311(7) 0.0340(7) 0.0540(9) 0.0073(5) 0.0090(6) 0.0041(6)
    C9 0.0556(9) 0.0304(6) 0.0429(8) 0.0106(6) 0.0013(7) 0.0108(6)
    C10 0.0369(8) 0.0217(6) 0.0866(13) 0.0031(5) -0.0134(8) -0.0140(7)
    C11 0.0202(5) 0.0308(6) 0.0210(5) 0.0006(4) -0.0017(4) 0.0005(4)
    C12 0.0252(6) 0.0406(7) 0.0345(7) -0.0015(5) -0.0065(5) -0.0092(6)
    C13 0.0314(7) 0.0525(8) 0.0257(6) -0.0013(6) -0.0032(5) 0.0105(6)
    C14 0.0218(6) 0.0394(7) 0.0285(6) 0.0023(5) -0.0008(5) -0.0026(5)
    C15 0.0343(6) 0.0166(5) 0.0274(6) -0.0020(4) -0.0081(5) 0.0016(4)
    C16 0.0291(8) 0.0159(7) 0.0233(8) 0.000 -0.0030(6) 0.000
    C17 0.0370(7) 0.0227(6) 0.0333(7) 0.0019(5) 0.0059(5) -0.0046(5)
    C18 0.0523(12) 0.0298(9) 0.0286(9) 0.000 0.0117(9) 0.000
_geom_special_details
;
All e.s.d.'s (except the e.s.d. in the dihedral angle between two l.s. planes)
are estimated using the full covariance matrix. The cell e.s.d.'s are taken
into account individually in the estimation of e.s.d.'s in distances, angles
and torsion angles; correlations between e.s.d.'s in cell parameters are only
used when they are defined by crystal symmetry. An approximate (isotropic)
treatment of cell e.s.d.'s is used for estimating e.s.d.'s involving l.s.
planes.
;
loop_
    _geom_bond_atom_site_label_1
    _geom_bond_atom_site_label_2
    _geom_bond_site_symmetry_2
    _geom_bond_distance
    _geom_bond_publ_flag
    N1 C16 . 1.4575(13) ?
    N1 C17 . 1.4719(16) ?
    N1 C15 . 1.4777(14) ?
    O1 C1 . 1.3770(13) ?
    O1 H1 . 0.8200 ?
    O2 H2 . 0.8500 ?
    C1 C2 . 1.4062(16) ?
    C1 C6 . 1.4078(15) ?
    C2 C3 . 1.3909(15) ?
    C2 C15 . 1.5162(15) ?
    C3 C4 . 1.3962(15) ?
    C3 H3A . 0.9300 ?
    C4 C5 . 1.3975(16) ?
    C4 C7 . 1.5359(15) ?
    C5 C6 . 1.4023(16) ?
    C5 H5A . 0.9300 ?
    C6 C11 . 1.5414(15) ?
    C7 C10 . 1.5283(17) ?
    C7 C9 . 1.535(2) ?
    C7 C8 . 1.5335(18) ?
    C8 H8A . 0.9600 ?
    C8 H8B . 0.9600 ?
    C8 H8C . 0.9600 ?
    C9 H9A . 0.9600 ?
    C9 H9B . 0.9600 ?
    C9 H9C . 0.9600 ?
    C10 H10A . 0.9600 ?
    C10 H10B . 0.9600 ?
    C10 H10C . 0.9600 ?
    C11 C14 . 1.5390(17) ?
    C11 C12 . 1.5379(17) ?
    C11 C13 . 1.5414(17) ?
    C12 H12A . 0.9600 ?
    C12 H12B . 0.9600 ?
    C12 H12C . 0.9600 ?
    C13 H13A . 0.9600 ?
    C13 H13B . 0.9600 ?
    C13 H13C . 0.9600 ?
    C14 H14A . 0.9600 ?
    C14 H14B . 0.9600 ?
    C14 H14C . 0.9600 ?
    C15 H15A . 0.9700 ?
    C15 H15B . 0.9700 ?
    C16 N1 7_575 1.4575(13) ?
    C16 H16A . 0.9700 ?
    C16 H16B . 0.9700 ?
    C17 C18 . 1.5231(16) ?
    C17 H17A . 0.9700 ?
    C17 H17B . 0.9700 ?
    C18 C17 7_575 1.5231(16) ?
    C18 H18A . 0.9700 ?
    C18 H18B . 0.9700 ?
loop_
    _geom_angle_atom_site_label_1
    _geom_angle_atom_site_label_2
    _geom_angle_atom_site_label_3
    _geom_angle_site_symmetry_1
    _geom_angle_site_symmetry_3
    _geom_angle
    _geom_angle_publ_flag
    C16 N1 C17 . . 110.29(10) ?
    C16 N1 C15 . . 110.62(9) ?
    C17 N1 C15 . . 112.13(9) ?
    C1 O1 H1 . . 109.5 ?
    O1 C1 C2 . . 119.33(10) ?
    O1 C1 C6 . . 119.81(10) ?
    C2 C1 C6 . . 120.85(10) ?
    C3 C2 C1 . . 119.74(10) ?
    C3 C2 C15 . . 119.80(10) ?
    C1 C2 C15 . . 120.32(10) ?
    C2 C3 C4 . . 121.57(10) ?
    C2 C3 H3A . . 119.2 ?
    C4 C3 H3A . . 119.2 ?
    C3 C4 C5 . . 117.02(10) ?
    C3 C4 C7 . . 120.11(10) ?
    C5 C4 C7 . . 122.87(10) ?
    C4 C5 C6 . . 124.06(10) ?
    C4 C5 H5A . . 118.0 ?
    C6 C5 H5A . . 118.0 ?
    C5 C6 C1 . . 116.73(10) ?
    C5 C6 C11 . . 121.28(10) ?
    C1 C6 C11 . . 121.99(10) ?
    C10 C7 C9 . . 108.21(12) ?
    C10 C7 C8 . . 108.69(11) ?
    C9 C7 C8 . . 108.76(11) ?
    C10 C7 C4 . . 112.50(10) ?
    C9 C7 C4 . . 109.83(10) ?
    C8 C7 C4 . . 108.78(10) ?
    C7 C8 H8A . . 109.5 ?
    C7 C8 H8B . . 109.5 ?
    H8A C8 H8B . . 109.5 ?
    C7 C8 H8C . . 109.5 ?
    H8A C8 H8C . . 109.5 ?
    H8B C8 H8C . . 109.5 ?
    C7 C9 H9A . . 109.5 ?
    C7 C9 H9B . . 109.5 ?
    H9A C9 H9B . . 109.5 ?
    C7 C9 H9C . . 109.5 ?
    H9A C9 H9C . . 109.5 ?
    H9B C9 H9C . . 109.5 ?
    C7 C10 H10A . . 109.5 ?
    C7 C10 H10B . . 109.5 ?
    H10A C10 H10B . . 109.5 ?
    C7 C10 H10C . . 109.5 ?
    H10A C10 H10C . . 109.5 ?
    H10B C10 H10C . . 109.5 ?
    C14 C11 C12 . . 107.71(10) ?
    C14 C11 C13 . . 109.83(10) ?
    C12 C11 C13 . . 107.17(10) ?
    C14 C11 C6 . . 109.79(9) ?
    C12 C11 C6 . . 111.83(10) ?
    C13 C11 C6 . . 110.44(10) ?
    C11 C12 H12A . . 109.5 ?
    C11 C12 H12B . . 109.5 ?
    H12A C12 H12B . . 109.5 ?
    C11 C12 H12C . . 109.5 ?
    H12A C12 H12C . . 109.5 ?
    H12B C12 H12C . . 109.5 ?
    C11 C13 H13A . . 109.5 ?
    C11 C13 H13B . . 109.5 ?
    H13A C13 H13B . . 109.5 ?
    C11 C13 H13C . . 109.5 ?
    H13A C13 H13C . . 109.5 ?
    H13B C13 H13C . . 109.5 ?
    C11 C14 H14A . . 109.5 ?
    C11 C14 H14B . . 109.5 ?
    H14A C14 H14B . . 109.5 ?
    C11 C14 H14C . . 109.5 ?
    H14A C14 H14C . . 109.5 ?
    H14B C14 H14C . . 109.5 ?
    N1 C15 C2 . . 112.34(9) ?
    N1 C15 H15A . . 109.1 ?
    C2 C15 H15A . . 109.1 ?
    N1 C15 H15B . . 109.1 ?
    C2 C15 H15B . . 109.1 ?
    H15A C15 H15B . . 107.9 ?
    N1 C16 N1 . 7_575 109.75(13) ?
    N1 C16 H16A . . 109.7 ?
    N1 C16 H16A 7_575 . 109.7 ?
    N1 C16 H16B . . 109.7 ?
    N1 C16 H16B 7_575 . 109.7 ?
    H16A C16 H16B . . 108.2 ?
    N1 C17 C18 . . 109.51(11) ?
    N1 C17 H17A . . 109.8 ?
    C18 C17 H17A . . 109.8 ?
    N1 C17 H17B . . 109.8 ?
    C18 C17 H17B . . 109.8 ?
    H17A C17 H17B . . 108.2 ?
    C17 C18 C17 7_575 . 110.30(15) ?
    C17 C18 H18A 7_575 . 109.6 ?
    C17 C18 H18A . . 109.6 ?
    C17 C18 H18B 7_575 . 109.6 ?
    C17 C18 H18B . . 109.6 ?
    H18A C18 H18B . . 108.1 ?
loop_
    _geom_hbond_atom_site_label_D
    _geom_hbond_atom_site_label_H
    _geom_hbond_atom_site_label_A
    _geom_hbond_site_symmetry_A
    _geom_hbond_distance_DH
    _geom_hbond_distance_HA
    _geom_hbond_distance_DA
    _geom_hbond_angle_DHA
    O1 H1 N1 . 0.82 2.00 2.6880(13) 142
    O2 H2 O1 7_575 0.85 2.22 3.036(5) 161
data_global
_journal_date_recd_electronic     2012-05-16
_journal_date_accepted     2012-06-12
_journal_name_full     'Acta Crystallographica, Section E'
_journal_year     2012
_journal_volume     68
_journal_issue      7
_journal_page_first     o2123
_journal_page_last     o2123
_journal_paper_category     QO
_journal_paper_doi     10.1107/S1600536812026505
_journal_coeditor_code     FJ2558
_publ_contact_author_name     'Fugen Yuan'
_publ_contact_author_address
;
School of Chemistry and Biochemistry,
University of Science and Technology
Suzhou 215009
People's Republic of China
;
_publ_contact_author_email     yuanfugensuzhou@163.com
_publ_contact_author_fax     ?
_publ_contact_author_phone     '051268418433''86 13862563542'
_publ_section_title
;\
4,4',6,6'-Tetra-<i>tert</i>-butyl-2,2'-[1,3-diazinane-1,3-diylbis(methylene)]\
diphenol 0.25-hydrate
;
loop_
    _publ_author_name
    _publ_author_footnote
    _publ_author_address
    'Zhang, Manman' .
;
School of Chemistry and Biochemistry,
University of Science and Technology of Suzhou 215009,
People's Republic of China
;
    'Li, Li' .
;
School of Chemistry and Biochemistry,
University of Science and Technology of Suzhou 215009,
People's Republic of China
;
    'Yuan, Fugen' .
;
School of Chemistry and Biochemistry,
University of Science and Technology of Suzhou 215009,
People's Republic of China
;
    'Qian, Hui' .
;
School of Chemistry and Biochemistry,
University of Science and Technology of Suzhou 215009,
People's Republic of China
;
_publ_section_synopsis     .
