# Supplementary material for: 4,4′,6,6′-Tetra-tert-butyl-2,2′-[1,3-diazinane-1,3-diylbis(methyl­ene)]diphenol 0.25-hydrate
Source: Acta Crystallogr Sect E Struct Rep Online. 2012 Jun 16;68(Pt 7):o2123. doi: 10.1107/S1600536812026505 (PMC3393934; doi:10.1107/S1600536812026505)
Supplement: Supplementary file 2 [file e-68-o2123-Isup2.hkl]

# 
# h,k,l, Fc-squared, Fo-squared, sigma(Fo-squared) and status flag 
# 
data_I
_shelx_title ' L in Pnma' 
_shelx_refln_list_code          4 
_shelx_F_calc_maximum      322.38 
_exptl_crystal_F_000      1162.00 
_reflns_d_resolution_high  0.7666 
 
loop_ 
 _symmetry_equiv_pos_as_xyz 
 'x, y, z' 
 '-x+1/2, -y, z+1/2' 
 '-x, y+1/2, -z' 
 'x+1/2, -y+1/2, -z+1/2' 
 '-x, -y, -z' 
 'x-1/2, y, -z-1/2' 
 'x, -y-1/2, z' 
 '-x-1/2, y-1/2, z-1/2' 
 
_cell_length_a     8.7292 
_cell_length_b    37.4276 
_cell_length_c    10.1806 
_cell_angle_alpha  90.000 
_cell_angle_beta   90.000 
_cell_angle_gamma  90.000 
 
_shelx_F_squared_multiplier     1.000 
 
loop_ 
 _refln_index_h 
 _refln_index_k 
 _refln_index_l 
 _refln_F_squared_calc 
 _refln_F_squared_meas 
 _refln_F_squared_sigma 
 _refln_observed_status 
   4   0   0    20425.74    22116.07    423.97 o 
   6   0   0       12.89        1.68      1.78 o 
   8   0   0       26.96       17.14      6.29 o 
  10   0   0       77.48       84.51     10.91 o 
   2   1   0    11975.47    11684.85    312.20 o 
   4   1   0     1180.41     1120.86     15.18 o 
   6   1   0      692.51      734.94     13.42 o 
   8   1   0      159.72      164.27      6.29 o 
  10   1   0     1012.60      976.54     19.52 o 
   2   2   0       98.64       73.01      2.35 o 
   4   2   0      249.00      177.78      3.63 o 
   6   2   0       37.78       30.92      2.70 o 
   8   2   0     2692.51     2566.22     48.92 o 
  10   2   0      179.49      171.95      7.32 o 
   2   3   0      848.50      809.09     10.67 o 
   4   3   0       99.67      111.84      2.66 o 
   6   3   0        6.23        1.62      1.42 o 
   8   3   0      122.73      142.60      6.17 o 
  10   3   0        1.13       -1.19      2.55 o 
   0   4   0    27655.58    29281.05    819.12 o 
   2   4   0       39.53       55.88      1.56 o 
   4   4   0      569.08      672.07      9.77 o 
   6   4   0      315.80      318.74     11.02 o 
   8   4   0      283.85      287.92      8.38 o 
  10   4   0        2.37       -0.22      2.91 o 
   2   5   0     6638.14     6629.66     80.57 o 
   4   5   0      143.77      167.20      3.46 o 
   6   5   0     3015.30     3110.30     45.66 o 
   8   5   0     1397.76     1405.98     24.15 o 
  10   5   0       25.14       34.99      4.25 o 
   0   6   0       45.20       35.42      1.22 o 
   2   6   0     1150.70     1170.81     14.96 o 
   4   6   0       16.69       19.18      1.44 o 
   6   6   0     1119.97      986.92     21.95 o 
   8   6   0       64.69       68.74      4.50 o 
  10   6   0        2.70       -2.91      2.91 o 
   2   7   0       10.37        5.02      0.56 o 
   4   7   0     1529.80     1560.51     18.59 o 
   6   7   0        9.77       18.66      4.24 o 
   8   7   0        6.18       12.08      2.81 o 
  10   7   0       29.29       29.19      3.97 o 
   0   8   0      293.40      210.27      4.48 o 
   2   8   0     4713.04     4497.66     84.11 o 
   4   8   0     1204.62     1208.78     14.81 o 
   6   8   0      159.33      142.69      4.92 o 
   8   8   0       16.71       16.53      3.39 o 
  10   8   0        5.19        4.35      2.89 o 
   2   9   0      351.28      407.51      6.13 o 
   4   9   0      192.97      166.15      3.12 o 
   6   9   0      522.02      564.63     11.34 o 
   8   9   0      369.48      363.68      9.93 o 
  10   9   0      100.79       96.59      6.18 o 
   0  10   0     7962.62     8184.32    127.89 o 
   2  10   0     2156.41     2184.14     27.51 o 
   4  10   0     1433.84     1325.34     29.08 o 
   6  10   0       49.17       42.26      3.23 o 
   8  10   0      975.58      907.90     17.31 o 
  10  10   0       11.73       15.48      3.40 o 
   2  11   0       46.65       51.58      1.78 o 
   4  11   0       45.77       37.69      1.62 o 
   6  11   0      194.27      214.76      6.07 o 
   8  11   0        3.24        4.61      2.52 o 
  10  11   0       43.16       42.18      4.39 o 
   0  12   0     2055.61     2262.44     36.50 o 
   2  12   0        0.13        2.35      0.75 o 
   4  12   0      633.29      581.07      8.99 o 
   6  12   0      390.60      370.80      8.48 o 
   8  12   0      982.41      915.37     17.40 o 
  10  12   0       14.96       10.29      3.12 o 
   2  13   0     9239.98     9870.72    109.24 o 
   4  13   0        4.10        2.04      0.93 o 
   6  13   0      721.90      720.47     11.78 o 
   8  13   0       46.08       49.20      4.08 o 
  10  13   0      121.34      116.50      6.77 o 
   0  14   0      251.04      233.07      5.29 o 
   2  14   0        5.94       14.96      1.33 o 
   4  14   0      727.53      722.06      9.83 o 
   6  14   0       16.03       31.40      2.51 o 
   8  14   0        0.85        1.21      2.34 o 
  10  14   0       34.17       39.94      4.63 o 
   2  15   0    10249.99    11954.61    132.20 o 
   4  15   0     1070.29     1085.84     13.91 o 
   6  15   0     8704.20     8188.58    266.00 o 
   8  15   0      487.29      557.67     12.47 o 
  10  15   0        0.29       -0.69      2.55 o 
   0  16   0      164.78       96.71      3.53 o 
   2  16   0     3259.85     3436.68     39.36 o 
   4  16   0     2198.81     2350.06     27.90 o 
   6  16   0      824.85      753.84     13.97 o 
   8  16   0     1658.17     1718.94     28.74 o 
  10  16   0        2.23       -1.51      2.81 o 
   2  17   0       34.79       82.83      4.97 o 
   4  17   0     1053.10      976.78     12.94 o 
   6  17   0       85.08      100.53      4.68 o 
   8  17   0      332.76      309.73      8.78 o 
  10  17   0       34.26       36.49      5.09 o 
   0  18   0     3518.30     3822.92     61.53 o 
   2  18   0       24.56        9.34      1.63 o 
   4  18   0      366.60      363.16      6.70 o 
   6  18   0     1224.34     1176.82     17.60 o 
   8  18   0       19.63       17.20      3.20 o 
  10  18   0      500.80      523.54     13.17 o 
   2  19   0     1021.66     1231.04     15.42 o 
   4  19   0       84.13       90.25      3.10 o 
   6  19   0      547.40      533.71     11.42 o 
   8  19   0      136.56      130.89      5.87 o 
  10  19   0        2.18        6.17      3.09 o 
   0  20   0     2899.45     2848.93     46.67 o 
   2  20   0       55.57      100.31      2.72 o 
   4  20   0       39.40       56.33      2.55 o 
   6  20   0      152.04      158.73      4.87 o 
   8  20   0     1421.60     1384.79     28.60 o 
  10  20   0       23.69       22.55      3.97 o 
   2  21   0       31.97       47.61      2.03 o 
   4  21   0       19.02        9.24      1.36 o 
   6  21   0      116.31       90.11      3.85 o 
   8  21   0       46.00       37.74      5.82 o 
  10  21   0        7.23        6.26      4.02 o 
   0  22   0     1640.04     1657.64     34.83 o 
   2  22   0      359.68      418.93      6.66 o 
   4  22   0     1042.56     1027.44     14.84 o 
   6  22   0       28.42       24.22      3.18 o 
   8  22   0        0.19       -2.17      2.28 o 
  10  22   0       96.28      100.67      7.72 o 
   2  23   0       24.63       13.10      1.29 o 
   4  23   0      293.15      253.09      5.12 o 
   6  23   0      148.76      139.59      4.52 o 
   8  23   0        7.73        8.45      2.70 o 
  10  23   0        3.12        1.83      5.02 o 
   0  24   0       22.75       17.08      2.15 o 
   2  24   0      456.78      502.16      7.74 o 
   4  24   0      134.62      121.52      3.51 o 
   6  24   0        4.87        1.33      1.61 o 
   8  24   0       11.55       18.61      3.81 o 
   2  25   0     1532.69     1581.97     19.82 o 
   4  25   0     1232.79     1149.59     15.40 o 
   6  25   0      571.85      568.23     11.24 o 
   8  25   0       88.31       94.41      6.93 o 
   0  26   0      759.52      846.64     21.07 o 
   2  26   0      746.40      793.00     11.17 o 
   4  26   0      193.86      255.68      5.33 o 
   6  26   0      213.89      227.25      6.10 o 
   8  26   0      189.75      197.95     10.27 o 
   2  27   0       35.97       33.55      2.56 o 
   4  27   0      427.08      423.11      7.44 o 
   6  27   0       94.69      111.62      5.04 o 
   8  27   0        0.00        6.27      4.65 o 
   0  28   0     3598.55     3266.41     54.26 o 
   2  28   0      205.36      257.52      5.28 o 
   4  28   0      440.93      294.77      6.08 o 
   6  28   0      211.84      200.08      9.45 o 
   8  28   0      901.81      986.15     22.77 o 
   2  29   0      924.46      996.71     13.80 o 
   4  29   0       23.94       57.34      3.33 o 
   6  29   0        0.80       -0.87      1.85 o 
   8  29   0      119.75      143.04      8.00 o 
   0  30   0    14007.23    13054.03    205.95 o 
   2  30   0     3766.29     3476.47     41.05 o 
   4  30   0      890.37      731.15     12.52 o 
   6  30   0      227.48      185.87     10.19 o 
   8  30   0       80.78       59.92      9.38 o 
   2  31   0      275.03      305.50      9.22 o 
   4  31   0       16.25       22.69      2.81 o 
   6  31   0       28.82       13.95      2.70 o 
   8  31   0       13.82       24.63      4.66 o 
   0  32   0    14436.20    13575.40    214.21 o 
   2  32   0       25.01       38.83      2.83 o 
   4  32   0     1195.84     1067.46     16.88 o 
   6  32   0       39.81       32.95      3.66 o 
   8  32   0      195.63      175.73      9.40 o 
   2  33   0      269.29      265.26      7.50 o 
   4  33   0     1053.41      969.09     15.81 o 
   6  33   0        8.91        6.64      2.70 o 
   8  33   0        4.39       16.24      4.30 o 
   0  34   0      279.15      305.84     11.56 o 
   2  34   0      129.51      125.58      4.40 o 
   4  34   0        8.53       17.43      2.56 o 
   6  34   0      158.72      158.40      6.49 o 
   8  34   0      417.82      476.31     14.84 o 
   2  35   0      400.59      406.08      9.85 o 
   4  35   0       24.04       28.18      3.32 o 
   6  35   0      174.45      165.42      6.58 o 
   0  36   0       34.97       23.88      4.42 o 
   2  36   0      125.96      117.93      5.32 o 
   4  36   0       31.17       42.31      3.42 o 
   6  36   0      135.93      138.76      6.27 o 
   2  37   0        0.26        8.41      2.46 o 
   4  37   0       90.53       78.14      5.00 o 
   6  37   0       32.12       26.91      3.74 o 
   0  38   0       30.12       36.93      5.34 o 
   2  38   0      256.49      257.42      7.86 o 
   4  38   0        3.47        9.15      2.55 o 
   6  38   0      114.68      127.48      7.63 o 
   2  39   0        2.74        7.25      2.55 o 
   4  39   0       86.07       95.21      5.52 o 
   6  39   0       33.09       19.57      4.18 o 
   0  40   0      185.96      199.88     19.30 o 
   2  40   0      107.21       98.48      5.55 o 
   4  40   0       51.02       57.12      9.11 o 
   6  40   0      108.59      122.89      8.21 o 
   2  41   0      216.66      226.26      7.75 o 
   4  41   0       11.10       14.19      3.81 o 
   6  41   0       33.73       44.15      5.68 o 
   0  42   0      555.63      535.51     17.80 o 
   2  42   0      135.94      150.82      6.49 o 
   4  42   0      387.73      383.03     15.52 o 
   2  43   0      325.64      387.01     10.48 o 
   4  43   0        1.06        2.95      3.04 o 
   0  44   0       21.81       36.25      5.93 o 
   2  44   0      271.15      323.31     10.62 o 
   4  44   0       13.86       18.58      4.44 o 
   2  45   0       74.97       80.47      5.52 o 
   4  45   0      205.63      208.97      9.69 o 
   0  46   0       80.91       95.78     13.42 o 
   2  46   0       29.90       28.04      3.97 o 
   2  47   0      101.85      138.44      6.97 o 
   0  48   0       30.38       36.75      6.80 o 
   1   0   1    13886.36    14321.24    226.80 o 
   2   0   1     3230.69     3562.19     43.82 o 
   3   0   1     3646.47     3534.55     39.70 o 
   4   0   1       45.74      101.28      2.66 o 
   5   0   1     3288.99     3251.96     41.26 o 
   6   0   1      202.25      219.45      5.97 o 
   7   0   1      298.69      267.46      7.23 o 
   8   0   1      366.04      345.46      9.11 o 
   9   0   1      380.45      339.42      9.54 o 
  10   0   1      143.34      133.86      6.79 o 
  11   0   1      876.13      842.69     18.34 o 
   1   1   1    16477.31    17040.98    153.98 o 
   2   1   1     7039.42     7081.63     64.57 o 
   3   1   1      236.84      192.70      2.29 o 
   4   1   1     6381.42     6503.35     53.67 o 
   5   1   1     1460.87     1526.67     14.57 o 
   6   1   1      951.94      986.16     11.98 o 
   7   1   1      388.81      354.53      6.08 o 
   8   1   1        1.76        5.52      1.65 o 
   9   1   1       12.63       12.31      2.09 o 
  10   1   1       18.70       18.68      2.48 o 
  11   1   1      103.60      102.60      5.06 o 
   1   2   1      212.22      235.97      2.32 o 
   2   2   1     1791.05     1709.97     14.47 o 
   3   2   1    11389.38    11249.61     87.73 o 
   4   2   1       71.06       74.46      1.63 o 
   5   2   1       90.28       85.05      1.81 o 
   6   2   1       54.13       61.48      2.53 o 
   7   2   1       67.49       80.65      3.21 o 
   8   2   1      121.15      117.51      3.73 o 
   9   2   1       77.65       79.84      3.73 o 
  10   2   1       44.73       43.20      3.12 o 
  11   2   1       25.49       22.60      3.14 o 
   0   3   1       78.56       73.46      1.54 o 
   1   3   1      136.43      110.38      1.45 o 
   2   3   1       57.91       67.61      1.11 o 
   3   3   1      798.85      758.30      6.68 o 
   4   3   1      204.69      147.24      2.14 o 
   5   3   1     2161.69     2423.82     22.21 o 
   6   3   1       41.73       27.60      1.86 o 
   7   3   1      485.31      453.84      7.16 o 
   8   3   1      128.85      113.22      3.77 o 
   9   3   1      639.29      569.61      9.19 o 
  10   3   1       35.85       47.30      3.45 o 
  11   3   1        5.03        5.58      2.34 o 
   1   4   1    20901.96    21328.33    285.69 o 
   2   4   1     5253.19     5296.02     43.29 o 
   3   4   1       50.63       56.50      1.12 o 
   4   4   1     1716.24     1810.02     15.90 o 
   5   4   1        7.74       33.98      1.26 o 
   6   4   1      311.57      357.97      5.78 o 
   7   4   1      109.94      127.60      3.55 o 
   8   4   1        0.05       -1.43      1.43 o 
   9   4   1       92.98      100.35      4.09 o 
  10   4   1        0.12        0.32      1.98 o 
  11   4   1        0.87       -0.94      2.17 o 
   0   5   1     9666.69     9055.81    212.21 o 
   2   5   1     1397.98     1266.60     10.48 o 
   3   5   1        0.01       -0.31      0.31 o 
   4   5   1      257.44      254.72      3.17 o 
   5   5   1        0.15        3.76      0.84 o 
   6   5   1      276.30      249.32      4.55 o 
   7   5   1      120.98      101.36      3.24 o 
   8   5   1        1.47       -0.93      1.46 o 
   9   5   1       11.00        6.64      2.07 o 
  10   5   1        2.94        4.08      2.06 o 
  11   5   1       97.46       93.17      4.95 o 
   1   6   1     7079.92     7004.17     58.96 o 
   2   6   1     1199.72     1202.81     10.01 o 
   3   6   1      357.52      386.49      3.80 o 
   4   6   1       44.02       39.47      1.24 o 
   5   6   1       54.66       45.23      1.85 o 
   6   6   1        4.22        0.77      1.09 o 
   7   6   1      488.32      513.19      8.37 o 
   8   6   1       55.09       46.36      3.01 o 
   9   6   1       32.44       24.68      2.41 o 
  10   6   1       18.20       16.67      2.47 o 
  11   6   1        3.60        0.29      2.44 o 
   0   7   1    12332.51    12335.68    135.82 o 
   1   7   1     2991.44     2998.43     23.77 o 
   2   7   1     1413.38     1365.34     11.81 o 
   3   7   1      253.77      239.85      2.66 o 
   4   7   1      272.99      231.91      2.79 o 
   5   7   1        0.06        0.94      0.56 o 
   6   7   1       98.20      106.42      3.24 o 
   7   7   1      284.99      262.69      5.21 o 
   8   7   1       68.20       64.78      3.09 o 
   9   7   1       77.80       75.48      3.59 o 
  10   7   1       14.64       12.08      2.45 o 
  11   7   1        1.97        1.15      2.18 o 
   1   8   1      554.07      571.40      5.05 o 
   2   8   1     1513.03     1549.80     14.02 o 
   3   8   1      411.52      416.66      4.32 o 
   4   8   1      261.36      282.03      3.15 o 
   5   8   1       31.52       13.88      1.02 o 
   6   8   1       10.96       15.69      1.49 o 
   7   8   1       15.58       15.15      1.78 o 
   8   8   1      110.71      104.86      3.80 o 
   9   8   1      296.36      290.30      8.01 o 
  10   8   1       12.87       12.42      2.56 o 
  11   8   1        3.82        5.21      2.30 o 
   0   9   1       20.59       16.06      1.14 o 
   1   9   1      249.75      245.05      2.57 o 
   2   9   1      848.32      794.75      7.61 o 
   3   9   1       87.39       77.49      1.38 o 
   4   9   1      146.94      162.35      2.32 o 
   5   9   1        0.60        1.20      0.75 o 
   6   9   1       47.18       43.53      2.17 o 
   7   9   1       13.13       16.72      1.84 o 
   8   9   1      263.15      271.04      6.05 o 
   9   9   1        4.68        6.74      2.05 o 
  10   9   1      175.77      169.53      5.08 o 
  11   9   1       27.04       40.78      3.65 o 
   1  10   1     6435.47     6545.90     52.10 o 
   2  10   1      164.06      180.99      2.24 o 
   3  10   1      210.30      151.57      2.07 o 
   4  10   1      368.22      354.18      3.88 o 
   5  10   1     1854.77     1719.66     18.40 o 
   6  10   1      542.56      534.40      8.14 o 
   7  10   1      732.81      711.89     10.55 o 
   8  10   1      329.49      332.75      6.73 o 
   9  10   1      229.86      220.04      5.36 o 
  10  10   1        7.05        4.19      2.30 o 
  11  10   1        3.00        7.18      2.69 o 
   0  11   1     1927.26     1992.47     22.81 o 
   1  11   1     1702.20     1748.52     14.98 o 
   2  11   1      297.78      328.63      3.40 o 
   3  11   1     3112.01     3234.40     26.12 o 
   4  11   1        0.42        1.17      0.49 o 
   5  11   1       77.89       58.21      1.90 o 
   6  11   1       75.46       67.65      3.21 o 
   7  11   1      971.37      977.84     12.49 o 
   8  11   1      452.61      460.46      7.74 o 
   9  11   1       33.54       26.24      2.47 o 
  10  11   1      139.07      141.91      5.00 o 
  11  11   1        0.04        1.75      2.56 o 
   1  12   1     2094.22     2087.95     17.79 o 
   2  12   1     2383.67     2406.36     20.50 o 
   3  12   1     2224.04     2352.99     20.23 o 
   4  12   1     1187.21     1139.80     10.16 o 
   5  12   1       21.83       21.82      1.43 o 
   6  12   1      618.87      615.84      8.36 o 
   7  12   1     3701.07     3522.90     36.99 o 
   8  12   1      257.43      266.98      5.62 o 
   9  12   1       32.22       43.91      5.35 o 
  10  12   1       75.08       93.54      4.31 o 
   0  13   1      591.82      609.12      7.81 o 
   1  13   1      255.45      271.49      3.17 o 
   2  13   1      775.37      879.33      8.16 o 
   3  13   1       78.53      125.96      2.17 o 
   4  13   1      299.03      353.28      4.02 o 
   5  13   1      599.95      585.13      6.79 o 
   6  13   1      113.32      127.46      3.09 o 
   7  13   1      832.21      804.78     11.68 o 
   8  13   1        2.73        0.44      1.60 o 
   9  13   1      351.73      355.12      7.07 o 
  10  13   1        0.96        2.37      2.00 o 
   1  14   1     1310.33     1261.45     11.22 o 
   2  14   1     1370.95     1444.56     12.87 o 
   3  14   1       53.30       71.05      1.67 o 
   4  14   1      546.03      571.48      5.78 o 
   5  14   1      114.56      142.52      2.78 o 
   6  14   1      111.56      107.88      2.65 o 
   7  14   1        2.08        2.62      1.30 o 
   8  14   1        3.32        5.49      1.79 o 
   9  14   1      190.37      192.23      5.09 o 
  10  14   1        8.67        5.71      2.19 o 
   0  15   1     7035.17     6647.28     88.06 o 
   1  15   1      502.32      680.74      6.57 o 
   2  15   1     2905.19     2854.17     24.31 o 
   3  15   1     1069.63     1165.70     11.35 o 
   4  15   1      317.29      328.17      3.86 o 
   5  15   1        2.64        5.09      0.97 o 
   6  15   1       40.60       42.78      1.96 o 
   7  15   1      401.50      393.42      9.30 o 
   8  15   1      122.39      118.38      5.82 o 
   9  15   1        1.54        2.79      1.88 o 
  10  15   1        9.75        9.10      2.60 o 
   1  16   1       29.41       27.46      1.21 o 
   2  16   1     1395.35     1532.39     13.70 o 
   3  16   1     4025.73     4580.93     38.50 o 
   4  16   1      688.62      700.27      6.89 o 
   5  16   1        2.07       14.63      1.20 o 
   6  16   1      746.52      763.17      8.82 o 
   7  16   1     6307.01     6213.20     62.67 o 
   8  16   1      345.08      346.42      7.15 o 
   9  16   1      292.36      332.66      7.53 o 
  10  16   1      174.88      169.65      5.58 o 
   0  17   1      326.95      359.18      5.40 o 
   1  17   1     3482.22     4139.20     33.13 o 
   2  17   1       51.37       57.53      1.38 o 
   3  17   1      418.73      404.89      4.65 o 
   4  17   1       31.31       33.35      1.53 o 
   5  17   1      740.75      709.06      8.09 o 
   6  17   1       69.70       63.82      2.39 o 
   7  17   1      139.93      149.89      4.19 o 
   8  17   1      168.94      160.57      4.50 o 
   9  17   1       19.21       18.99      3.17 o 
  10  17   1        2.25        5.08      2.38 o 
   1  18   1     5134.14     5352.05     42.61 o 
   2  18   1      804.65      917.84      8.41 o 
   3  18   1        7.44       27.97      1.12 o 
   4  18   1      588.46      600.71      7.27 o 
   5  18   1     1202.87     1130.17     11.85 o 
   6  18   1      174.96      160.95      3.33 o 
   7  18   1      136.59      152.38      4.14 o 
   8  18   1       41.02       48.83      3.05 o 
   9  18   1      121.24      127.75      4.84 o 
  10  18   1       12.16       15.41      2.94 o 
   0  19   1      274.71      303.26      4.99 o 
   1  19   1      876.67      798.38      7.45 o 
   2  19   1      124.86      146.43      2.28 o 
   3  19   1     1376.86     1446.43     12.70 o 
   4  19   1        0.50       -0.01      0.51 o 
   5  19   1      146.70      147.55      3.74 o 
   6  19   1      186.19      185.75      3.62 o 
   7  19   1      408.27      404.57      6.99 o 
   8  19   1      225.31      230.68      5.35 o 
   9  19   1      153.77      149.37      4.68 o 
  10  19   1      119.99      113.94      5.38 o 
   1  20   1      114.45      118.03      2.67 o 
   2  20   1       90.66      104.30      2.00 o 
   3  20   1      246.06      263.69      3.44 o 
   4  20   1        5.97        1.66      0.69 o 
   5  20   1      477.83      449.35      6.28 o 
   6  20   1       13.93       17.86      1.56 o 
   7  20   1      119.25      122.70      3.82 o 
   8  20   1        3.91        6.26      1.85 o 
   9  20   1       11.80       12.70      2.36 o 
  10  20   1       37.44       42.66      3.88 o 
   0  21   1        4.38       10.12      1.13 o 
   1  21   1     1013.48     1052.60      9.51 o 
   2  21   1       29.31       36.49      1.35 o 
   3  21   1      622.41      764.94      7.52 o 
   4  21   1        0.81       -0.09      0.69 o 
   5  21   1       52.98       57.92      2.33 o 
   6  21   1       41.25       31.72      1.86 o 
   7  21   1      808.27      780.80     10.85 o 
   8  21   1      244.68      239.86      5.97 o 
   9  21   1       16.47       23.16      2.75 o 
  10  21   1       70.69       72.84      4.67 o 
   1  22   1      100.94       86.55      1.78 o 
   2  22   1      221.73      211.84      2.96 o 
   3  22   1      320.02      375.12      4.46 o 
   4  22   1       13.29       16.45      1.12 o 
   5  22   1        1.39        0.22      0.93 o 
   6  22   1        0.98        0.13      1.10 o 
   7  22   1      171.57      178.91      5.88 o 
   8  22   1       58.70       55.47      3.40 o 
   9  22   1       19.69       18.51      2.81 o 
  10  22   1       20.90       23.15      3.38 o 
   0  23   1      168.86      184.69      4.24 o 
   1  23   1        9.35       11.47      1.26 o 
   2  23   1       14.29       12.77      1.21 o 
   3  23   1       95.43      121.94      2.33 o 
   4  23   1        0.66        1.31      0.80 o 
   5  23   1       85.00       80.02      2.70 o 
   6  23   1       30.00       30.15      2.00 o 
   7  23   1       11.78       13.33      2.06 o 
   8  23   1        6.65        8.85      2.11 o 
   9  23   1       14.95       10.77      2.53 o 
   1  24   1       31.76       66.83      1.73 o 
   2  24   1        4.00        4.16      0.89 o 
   3  24   1        8.76       11.38      0.99 o 
   4  24   1       62.49       68.21      2.02 o 
   5  24   1        0.00       -0.12      0.88 o 
   6  24   1       19.31       20.07      1.79 o 
   7  24   1       91.76      113.50      4.69 o 
   8  24   1       25.23       24.56      2.64 o 
   9  24   1       12.02       18.36      3.61 o 
   0  25   1        1.81        2.94      1.47 o 
   1  25   1      221.80      225.44      3.25 o 
   2  25   1       45.69       58.48      1.78 o 
   3  25   1      166.06      181.54      2.99 o 
   4  25   1       29.93       34.33      1.68 o 
   5  25   1      186.10      149.19      3.78 o 
   6  25   1        0.01       -0.61      1.22 o 
   7  25   1       47.75       44.01      3.50 o 
   8  25   1        6.12        7.39      2.87 o 
   9  25   1        8.43       10.07      2.62 o 
   1  26   1     1357.70     1275.92     11.62 o 
   2  26   1       52.29       64.93      1.97 o 
   3  26   1      243.19      242.15      3.76 o 
   4  26   1        0.37       -0.32      0.92 o 
   5  26   1       23.89       17.31      1.62 o 
   6  26   1        0.11       -0.06      1.27 o 
   7  26   1       40.20       43.22      3.01 o 
   8  26   1        2.51        4.26      1.91 o 
   9  26   1       23.05       26.70      3.65 o 
   0  27   1      436.85      419.02      6.96 o 
   1  27   1       32.94      107.33      8.05 o 
   2  27   1       79.85       84.39      2.25 o 
   3  27   1      173.19      159.29      3.06 o 
   4  27   1       58.08       56.47      2.15 o 
   5  27   1      304.52      287.39      5.14 o 
   6  27   1        0.12        0.16      1.26 o 
   7  27   1       12.60       13.05      2.38 o 
   8  27   1       59.64       60.72      4.12 o 
   9  27   1      263.07      281.98      8.49 o 
   1  28   1     2739.06     2649.55     23.53 o 
   2  28   1      104.97      107.64      2.74 o 
   3  28   1      402.88      392.90      5.23 o 
   4  28   1      164.37      135.36      3.02 o 
   5  28   1      700.54      648.74      8.72 o 
   6  28   1      123.52      115.74      3.43 o 
   7  28   1        0.67        2.08      1.88 o 
   8  28   1       16.79       18.96      3.14 o 
   9  28   1       54.51       64.54      4.91 o 
   0  29   1     1016.55      925.16     14.33 o 
   1  29   1      122.43      167.59      3.25 o 
   2  29   1      989.87      924.24      9.67 o 
   3  29   1      144.70      144.39      3.03 o 
   4  29   1      456.28      461.81      6.01 o 
   5  29   1      297.45      277.11      5.14 o 
   6  29   1       29.06       29.55      2.34 o 
   7  29   1      215.73      210.59      6.09 o 
   8  29   1        1.73        7.75      2.76 o 
   9  29   1      419.76      437.71     11.06 o 
   1  30   1       92.67      237.03     11.75 o 
   2  30   1        0.02        9.51      1.41 o 
   3  30   1      234.21      253.71      4.11 o 
   4  30   1       61.74       77.08      2.54 o 
   5  30   1       76.74       66.52      2.85 o 
   6  30   1      187.20      216.55      6.04 o 
   7  30   1       17.81       12.88      2.61 o 
   8  30   1      116.13      130.97      6.04 o 
   0  31   1     1317.98     1310.86     19.35 o 
   1  31   1     6176.44     6076.70     54.21 o 
   2  31   1      878.56      803.17      8.84 o 
   3  31   1      276.17      209.66      3.77 o 
   4  31   1     1078.97      928.15     11.35 o 
   5  31   1      726.97      598.50      9.03 o 
   6  31   1      376.21      345.99      7.10 o 
   7  31   1       13.21        9.04      2.55 o 
   8  31   1        5.00        2.02      2.69 o 
   1  32   1     1728.49     1750.19     17.54 o 
   2  32   1      362.99      347.43      5.29 o 
   3  32   1      303.46      241.00      4.14 o 
   4  32   1      193.15      188.40      4.03 o 
   5  32   1      950.70      909.57     12.27 o 
   6  32   1        5.12        5.66      1.80 o 
   7  32   1       99.45      102.66      4.90 o 
   8  32   1       40.92       44.94      4.24 o 
   0  33   1       66.51       57.46      3.27 o 
   1  33   1       29.05       42.25      3.32 o 
   2  33   1       52.68       54.77      2.37 o 
   3  33   1        8.02        8.40      1.65 o 
   4  33   1      289.35      283.76      4.94 o 
   5  33   1       50.99       44.29      2.67 o 
   6  33   1      180.86      167.91      4.65 o 
   7  33   1      375.44      398.61      9.81 o 
   8  33   1       30.85       41.58      5.83 o 
   1  34   1      143.61      127.67      3.19 o 
   2  34   1       36.36       31.97      2.01 o 
   3  34   1      705.61      683.81      9.16 o 
   4  34   1      154.72      156.78      3.93 o 
   5  34   1       76.02       79.63      3.57 o 
   6  34   1      132.55      134.87      4.32 o 
   7  34   1       83.21       85.37      5.15 o 
   8  34   1       54.06       47.63      4.43 o 
   0  35   1      242.04      225.80      5.96 o 
   1  35   1      166.74      171.91      3.72 o 
   2  35   1       70.12       70.34      2.95 o 
   3  35   1       79.80       66.65      2.87 o 
   4  35   1       19.90       22.86      2.04 o 
   5  35   1       82.52       74.89      4.47 o 
   6  35   1        4.10        7.60      2.13 o 
   7  35   1       34.15       24.96      3.51 o 
   1  36   1     1132.70     1058.22     13.58 o 
   2  36   1       96.91       89.67      3.26 o 
   3  36   1       55.83       67.58      2.92 o 
   4  36   1       46.13       37.63      2.48 o 
   5  36   1       73.53       56.09      3.31 o 
   6  36   1       34.97       35.15      2.92 o 
   7  36   1      145.35      158.19      7.57 o 
   0  37   1       60.76       56.73      4.16 o 
   1  37   1       12.03       27.24      2.19 o 
   2  37   1       22.61       27.16      2.14 o 
   3  37   1       43.70       47.11      2.66 o 
   4  37   1        7.76        9.75      1.76 o 
   5  37   1       43.74       32.67      2.86 o 
   6  37   1        2.09        3.01      1.94 o 
   7  37   1        7.19        9.95      3.45 o 
   1  38   1       33.03       26.83      2.35 o 
   2  38   1        0.77        0.39      1.35 o 
   3  38   1        8.75        8.51      1.69 o 
   4  38   1        1.06       -1.17      1.45 o 
   5  38   1       57.25       56.08      3.48 o 
   6  38   1        3.11        2.65      2.19 o 
   7  38   1      121.92      125.42      7.63 o 
   0  39   1        1.41        4.21      2.34 o 
   1  39   1        3.83        4.09      1.60 o 
   2  39   1       38.17       38.81      2.68 o 
   3  39   1        5.72        6.76      1.77 o 
   4  39   1        0.00       -0.08      1.70 o 
   5  39   1       11.76       17.67      2.74 o 
   6  39   1        5.89        8.02      2.55 o 
   1  40   1        0.54       -0.28      1.51 o 
   2  40   1        7.07        6.63      1.92 o 
   3  40   1       33.70       32.55      2.66 o 
   4  40   1        8.92        6.67      2.05 o 
   5  40   1        1.28        2.66      2.18 o 
   6  40   1       59.00       73.37      4.59 o 
   0  41   1      122.65      128.31      5.95 o 
   1  41   1        6.66        5.81      2.10 o 
   2  41   1       12.05       15.81      2.14 o 
   3  41   1        4.71        9.34      1.91 o 
   4  41   1        3.55        2.07      2.24 o 
   5  41   1       75.33       73.52      4.60 o 
   6  41   1       11.05       12.07      3.23 o 
   1  42   1       11.12        5.97      1.86 o 
   2  42   1      153.84      161.91      4.74 o 
   3  42   1      299.75      313.61      6.51 o 
   4  42   1       68.24       78.24      4.60 o 
   5  42   1        1.62       -0.11      2.51 o 
   0  43   1        8.37        7.32      2.89 o 
   1  43   1       11.12       16.02      2.21 o 
   2  43   1       12.53       13.12      2.16 o 
   3  43   1       41.83       60.02      3.42 o 
   4  43   1       16.81       15.15      2.79 o 
   5  43   1        3.10       -0.01      2.52 o 
   1  44   1      125.57      125.03      4.53 o 
   2  44   1        0.30        2.63      1.87 o 
   3  44   1      284.67      312.45      6.77 o 
   4  44   1        5.24        1.75      2.32 o 
   0  45   1      114.28      119.95      6.71 o 
   1  45   1       10.25       15.04      2.38 o 
   2  45   1       35.89       36.55      3.02 o 
   3  45   1       38.67       57.99      3.45 o 
   4  45   1        0.79        4.04      2.77 o 
   1  46   1      117.53      157.81      5.10 o 
   2  46   1      116.13      122.24      4.77 o 
   3  46   1      376.29      397.34      7.95 o 
   0  47   1        2.35       -2.14      2.77 o 
   1  47   1      303.54      315.08      6.93 o 
   2  47   1       12.38       17.41      2.64 o 
   1  48   1       31.84       48.82      3.50 o 
   0   0   2    90535.31    74584.52   2131.79 o 
   1   0   2   103926.95   106272.39   6628.57 o 
   2   0   2    14825.89    14820.96    201.89 o 
   3   0   2    17968.58    19134.10    222.93 o 
   4   0   2     6057.57     6648.81     74.36 o 
   5   0   2     2602.90     2662.62     31.10 o 
   6   0   2       52.42       52.55      3.51 o 
   7   0   2        0.04        2.03      1.76 o 
   8   0   2      186.68      147.38      5.85 o 
   9   0   2       41.33       48.37      4.13 o 
  10   0   2      206.12      211.04      7.82 o 
  11   0   2        1.41       -2.66      3.53 o 
   1   1   2       85.71       66.90      2.29 o 
   2   1   2     1624.59     1817.14     15.44 o 
   3   1   2     1554.59     1399.55     12.31 o 
   4   1   2      290.01      224.74      2.77 o 
   5   1   2      347.71      367.18      4.01 o 
   6   1   2      678.68      720.06      9.41 o 
   7   1   2       90.32       97.09      3.27 o 
   8   1   2      357.21      331.02      6.24 o 
   9   1   2      169.37      156.02      4.45 o 
  10   1   2       75.44       75.52      4.24 o 
  11   1   2      200.81      200.22      6.95 o 
   0   2   2       14.03       32.15      0.92 o 
   1   2   2        0.16       -0.55      0.55 o 
   2   2   2     1065.62     1038.59      8.80 o 
   3   2   2      434.67      455.13      4.64 o 
   4   2   2       73.00      104.05      1.81 o 
   5   2   2      442.83      432.32      4.87 o 
   6   2   2      471.24      461.80      6.82 o 
   7   2   2      273.98      247.19      5.23 o 
   8   2   2      541.93      510.40      8.14 o 
   9   2   2      106.22      112.12      5.61 o 
  10   2   2       15.00       18.43      2.51 o 
  11   2   2      128.65      136.23      6.43 o 
   1   3   2     2664.57     2402.18     42.48 o 
   2   3   2     8324.05     8467.13     66.18 o 
   3   3   2      405.76      454.47      4.42 o 
   4   3   2      874.18      781.46      7.87 o 
   5   3   2      212.18      206.23      2.95 o 
   6   3   2       39.16       40.21      2.09 o 
   7   3   2       73.54       78.88      3.08 o 
   8   3   2       95.79      100.17      4.15 o 
   9   3   2       10.11        9.85      2.16 o 
  10   3   2        0.04       -1.66      1.88 o 
  11   3   2       50.30       49.63      3.91 o 
   0   4   2     2231.12     2364.17     35.63 o 
   1   4   2    10555.64    10803.83     96.63 o 
   2   4   2     1040.87     1160.59      9.72 o 
   3   4   2        9.53        9.51      0.57 o 
   4   4   2     1976.39     2148.64     18.61 o 
   5   4   2      474.59      482.30      6.04 o 
   6   4   2        2.97        5.95      1.34 o 
   7   4   2      229.68      217.69      4.98 o 
   8   4   2      367.56      353.92      7.65 o 
   9   4   2        0.39        0.11      1.62 o 
  10   4   2       95.77       86.30      4.05 o 
  11   4   2        0.43       -1.64      2.48 o 
   1   5   2       66.03       74.21      1.09 o 
   2   5   2     3607.75     3729.14     30.92 o 
   3   5   2      224.20      259.32      2.88 o 
   4   5   2      692.64      664.09      6.56 o 
   5   5   2      869.99      961.40     10.28 o 
   6   5   2        8.08        6.48      1.24 o 
   7   5   2     1329.82     1306.86     15.66 o 
   8   5   2       69.50       53.08      2.87 o 
   9   5   2       87.89      101.28      4.06 o 
  10   5   2       38.71       49.54      3.57 o 
  11   5   2        3.01        4.44      2.62 o 
   0   6   2      214.98      203.99      4.31 o 
   1   6   2      505.13      505.47      4.77 o 
   2   6   2       29.65       45.22      1.04 o 
   3   6   2     3322.99     3458.24     28.97 o 
   4   6   2     1036.09     1035.07      9.66 o 
   5   6   2      675.82      678.79      7.71 o 
   6   6   2      445.44      414.47      6.36 o 
   7   6   2       31.38       33.70      2.25 o 
   8   6   2       14.66       13.57      1.84 o 
   9   6   2       26.41       26.78      2.49 o 
  10   6   2      244.60      275.55      6.92 o 
  11   6   2      117.73      112.57      5.24 o 
   1   7   2      590.98      562.66      5.55 o 
   2   7   2      735.07      691.84      7.17 o 
   3   7   2       10.93        4.44      0.60 o 
   4   7   2     1907.95     1844.74     16.14 o 
   5   7   2      420.39      416.91      4.83 o 
   6   7   2      177.47      153.06      3.86 o 
   7   7   2        8.61       10.99      1.61 o 
   8   7   2       56.92       38.65      2.56 o 
   9   7   2        4.13        1.73      1.76 o 
  10   7   2        0.31        1.98      2.07 o 
  11   7   2        1.24        4.26      2.63 o 
   0   8   2      322.18      301.58      4.80 o 
   1   8   2       27.63       35.57      0.87 o 
   2   8   2     8310.12     7775.38     70.05 o 
   3   8   2       30.89       48.80      1.62 o 
   4   8   2       66.78       53.92      1.34 o 
   5   8   2      143.58      140.84      2.39 o 
   6   8   2       27.18       16.64      1.70 o 
   7   8   2       61.25       66.04      3.78 o 
   8   8   2        1.95        4.48      1.61 o 
   9   8   2       35.37       31.74      2.56 o 
  10   8   2       13.99       13.84      2.58 o 
  11   8   2       33.16       39.04      3.72 o 
   1   9   2      116.10       98.92      1.51 o 
   2   9   2     1990.96     1855.28     15.95 o 
   3   9   2        1.43        0.50      0.42 o 
   4   9   2     1218.93     1128.54     10.04 o 
   5   9   2      117.11      125.80      2.32 o 
   6   9   2      106.79      102.27      3.00 o 
   7   9   2      239.94      208.33      8.44 o 
   8   9   2        7.59        9.37      1.84 o 
   9   9   2        3.67        0.08      1.76 o 
  10   9   2       58.37       63.97      4.33 o 
  11   9   2        6.19        2.71      2.63 o 
   0  10   2     2231.32     2259.99     28.72 o 
   1  10   2       93.84       92.91      1.75 o 
   2  10   2      323.93      387.45      3.86 o 
   3  10   2      794.03      834.48      7.58 o 
   4  10   2      157.75      177.91      2.51 o 
   5  10   2      149.59      142.51      2.52 o 
   6  10   2      928.53      862.85     10.10 o 
   7  10   2      437.89      435.90      7.59 o 
   8  10   2      189.24      174.52      4.92 o 
   9  10   2       59.53       56.62      3.50 o 
  10  10   2       28.56       37.97      3.23 o 
   1  11   2      294.22      355.14      3.79 o 
   2  11   2     1491.24     1586.12     13.29 o 
   3  11   2      596.22      591.54      5.95 o 
   4  11   2       32.42       24.68      1.27 o 
   5  11   2       84.91       88.37      2.06 o 
   6  11   2       57.28       51.58      2.29 o 
   7  11   2       88.60       83.83      3.50 o 
   8  11   2       91.50      100.56      4.43 o 
   9  11   2        1.74        1.81      1.74 o 
  10  11   2       80.58       81.11      4.32 o 
   0  12   2     2422.24     2689.24     30.56 o 
   1  12   2      216.92      233.91      2.65 o 
   2  12   2      211.09      243.89      2.82 o 
   3  12   2       58.20       63.27      1.48 o 
   4  12   2       15.64       16.26      0.91 o 
   5  12   2       18.86       16.27      1.10 o 
   6  12   2      408.40      405.11      5.91 o 
   7  12   2      158.13      154.23      3.99 o 
   8  12   2      905.59      843.30     12.54 o 
   9  12   2      453.76      433.32      8.41 o 
  10  12   2       14.10       27.40      2.96 o 
   1  13   2     1301.13     1549.74     12.98 o 
   2  13   2     5387.11     5690.45     45.08 o 
   3  13   2      761.65      835.23     11.15 o 
   4  13   2      228.31      207.76      2.89 o 
   5  13   2      494.13      499.63      5.74 o 
   6  13   2      544.77      522.88      7.04 o 
   7  13   2        1.72        2.77      1.52 o 
   8  13   2       24.37       22.09      2.20 o 
   9  13   2       12.89        7.10      2.06 o 
  10  13   2        0.83        2.81      2.26 o 
   0  14   2     5462.67     5959.55     66.54 o 
   1  14   2      425.65      536.12      5.16 o 
   2  14   2     3727.15     3828.86     30.76 o 
   3  14   2       40.16       39.24      1.32 o 
   4  14   2      101.57      105.18      1.95 o 
   5  14   2       16.97       29.79      1.39 o 
   6  14   2      352.84      356.31      5.52 o 
   7  14   2       37.80       32.59      2.29 o 
   8  14   2        1.84        4.24      2.06 o 
   9  14   2       14.09       16.19      2.31 o 
  10  14   2        2.20        0.75      2.02 o 
   1  15   2      523.24      639.71      6.03 o 
   2  15   2     3416.37     3778.44     30.45 o 
   3  15   2     1961.42     2175.49     18.18 o 
   4  15   2      117.93      116.91      2.13 o 
   5  15   2     1243.70     1173.36     11.42 o 
   6  15   2     2041.08     1889.75     18.52 o 
   7  15   2     1186.69     1232.31     15.13 o 
   8  15   2        6.82        7.77      1.88 o 
   9  15   2       23.83       24.86      2.82 o 
  10  15   2       11.19        8.41      2.50 o 
   0  16   2      307.46      368.21      5.41 o 
   1  16   2      987.12     1029.60      9.13 o 
   2  16   2     3563.83     3652.53     29.55 o 
   3  16   2        3.71        7.69      1.07 o 
   4  16   2      418.04      500.58      5.62 o 
   5  16   2       12.85       11.57      1.78 o 
   6  16   2     2491.89     2359.80     22.58 o 
   7  16   2      122.45      132.57      3.84 o 
   8  16   2      568.40      587.08      9.18 o 
   9  16   2      156.71      156.50      5.69 o 
  10  16   2       59.76       62.03      4.32 o 
   1  17   2        0.05        2.14      0.62 o 
   2  17   2       37.04       38.62      1.33 o 
   3  17   2       97.74      120.50      2.10 o 
   4  17   2      271.71      278.80      3.76 o 
   5  17   2        9.59       10.43      1.11 o 
   6  17   2      108.72      129.47      3.13 o 
   7  17   2       13.45       12.52      1.90 o 
   8  17   2      440.75      416.71      7.40 o 
   9  17   2       80.08       96.31      4.93 o 
  10  17   2       77.52       84.09      5.28 o 
   0  18   2      286.13      304.94      4.85 o 
   1  18   2      158.81      232.51      2.89 o 
   2  18   2       48.05       82.07      1.81 o 
   3  18   2        4.29        9.59      0.79 o 
   4  18   2      282.86      327.63      4.45 o 
   5  18   2      296.52      307.47      4.61 o 
   6  18   2     1084.05      967.49     10.73 o 
   7  18   2       86.61       83.85      3.49 o 
   8  18   2       28.14       28.80      2.88 o 
   9  18   2      131.10      138.50      5.59 o 
  10  18   2      344.61      365.53      8.87 o 
   1  19   2      696.84      789.56      7.40 o 
   2  19   2     2829.27     2860.40     23.59 o 
   3  19   2       78.91       97.06      1.93 o 
   4  19   2       48.84       44.99      1.60 o 
   5  19   2      201.08      189.73      3.47 o 
   6  19   2      736.97      712.37      8.56 o 
   7  19   2        2.49        1.99      1.67 o 
   8  19   2      135.05      137.80      4.98 o 
   9  19   2        9.35       10.16      2.70 o 
  10  19   2       21.54       22.52      3.14 o 
   0  20   2      462.61      438.53      6.54 o 
   1  20   2        0.00        1.34      0.78 o 
   2  20   2      752.28      736.57      7.12 o 
   3  20   2        0.10        0.86      0.73 o 
   4  20   2        3.67        0.31      0.75 o 
   5  20   2       20.86       16.49      1.45 o 
   6  20   2     1170.26     1183.70     13.47 o 
   7  20   2      189.42      193.63      5.06 o 
   8  20   2      331.12      326.12      7.61 o 
   9  20   2      390.19      369.22      8.60 o 
  10  20   2       68.98       79.03      4.92 o 
   1  21   2      619.55      607.71      6.13 o 
   2  21   2      128.20      147.84      2.42 o 
   3  21   2      330.27      311.71      3.88 o 
   4  21   2       11.58       21.37      1.33 o 
   5  21   2       75.03       61.88      2.48 o 
   6  21   2       67.17       64.50      2.67 o 
   7  21   2        0.81       -1.63      1.63 o 
   8  21   2      220.73      205.58      6.06 o 
   9  21   2       41.92       40.57      3.59 o 
  10  21   2        3.89        5.96      2.91 o 
   0  22   2       37.35       69.03      2.83 o 
   1  22   2      690.12      723.87      7.12 o 
   2  22   2      429.52      391.72      4.46 o 
   3  22   2      414.55      438.51      5.33 o 
   4  22   2        2.97        3.86      0.94 o 
   5  22   2        0.50       -0.19      0.80 o 
   6  22   2        1.46        1.75      1.32 o 
   7  22   2       39.27       31.21      2.70 o 
   8  22   2       27.05       22.17      2.82 o 
   9  22   2        0.41       -0.07      2.26 o 
   1  23   2        1.93        6.22      0.78 o 
   2  23   2       33.16       28.65      1.51 o 
   3  23   2       52.43       71.39      2.01 o 
   4  23   2      320.54      319.12      4.46 o 
   5  23   2       13.71       13.62      1.41 o 
   6  23   2        8.25        4.27      1.41 o 
   7  23   2      106.58      115.43      4.30 o 
   8  23   2       32.50       40.50      3.60 o 
   9  23   2        1.91        4.14      2.42 o 
   0  24   2      264.38      268.57      6.49 o 
   1  24   2      171.67      167.32      3.56 o 
   2  24   2        0.90        0.86      0.78 o 
   3  24   2       64.76       70.63      2.22 o 
   4  24   2      275.95      276.74      4.20 o 
   5  24   2       16.78       21.59      1.95 o 
   6  24   2       31.09       36.94      2.24 o 
   7  24   2       17.04       19.22      2.61 o 
   8  24   2      272.60      281.28      7.09 o 
   9  24   2        0.45        0.61      2.19 o 
   1  25   2      396.46      400.86      5.32 o 
   2  25   2      325.10      314.46      4.51 o 
   3  25   2      140.29      136.37      2.95 o 
   4  25   2        6.79        7.94      1.12 o 
   5  25   2      758.03      734.11     10.00 o 
   6  25   2       62.19       60.90      2.78 o 
   7  25   2      168.46      170.90      5.40 o 
   8  25   2       34.36       37.05      3.32 o 
   9  25   2       19.62       16.02      2.90 o 
   0  26   2     1842.04     1599.82     42.47 o 
   1  26   2       18.97       27.46      1.48 o 
   2  26   2     1135.35     1073.14     11.27 o 
   3  26   2      124.51      102.58      2.61 o 
   4  26   2      285.87      319.24      4.87 o 
   5  26   2       34.14       41.39      2.19 o 
   6  26   2       74.27       69.93      2.98 o 
   7  26   2        6.59        8.64      2.24 o 
   8  26   2       76.49       87.24      4.68 o 
   9  26   2        7.72        5.00      2.50 o 
   1  27   2        9.92       21.39      2.19 o 
   2  27   2      271.36      236.62      3.92 o 
   3  27   2       92.53       89.83      2.66 o 
   4  27   2       24.07       19.16      2.29 o 
   5  27   2       32.57       27.88      2.26 o 
   6  27   2      112.40      104.81      3.39 o 
   7  27   2       73.22       65.50      3.86 o 
   8  27   2       29.42       22.70      2.95 o 
   9  27   2        6.21        6.16      2.70 o 
   0  28   2     1908.42     1708.36     26.99 o 
   1  28   2     1347.53     1248.32     13.71 o 
   2  28   2      585.31      600.39      8.55 o 
   3  28   2       10.87        2.16      1.01 o 
   4  28   2      477.91      331.27      5.13 o 
   5  28   2       20.70       23.23      2.07 o 
   6  28   2        1.88        0.93      1.11 o 
   7  28   2      255.64      260.74      6.70 o 
   8  28   2      292.93      320.18      7.91 o 
   9  28   2       93.68       95.28      5.12 o 
   1  29   2       28.68       43.93      7.55 o 
   2  29   2       36.47       41.35      1.97 o 
   3  29   2       14.32       14.12      2.23 o 
   4  29   2      154.62      148.77      3.21 o 
   5  29   2        2.24        4.55      1.40 o 
   6  29   2       55.55       61.70      3.99 o 
   7  29   2      110.94      122.55      5.65 o 
   8  29   2       15.76       20.33      2.98 o 
   0  30   2      215.48      178.99      5.85 o 
   1  30   2     3206.61     2997.43     28.06 o 
   2  30   2       78.02       94.33      2.82 o 
   3  30   2     1898.50     1640.49     19.55 o 
   4  30   2        3.46        2.22      1.15 o 
   5  30   2      874.32      757.82      9.93 o 
   6  30   2       10.48        7.69      1.80 o 
   7  30   2       97.65       73.25      4.75 o 
   8  30   2        0.00       -0.65      2.69 o 
   1  31   2       35.24       66.98      5.61 o 
   2  31   2       12.14       37.72      2.97 o 
   3  31   2       18.84       29.32      2.38 o 
   4  31   2       66.16       87.54      2.93 o 
   5  31   2       35.35       47.91      2.82 o 
   6  31   2       67.26       66.40      3.42 o 
   7  31   2      105.46      122.82      5.65 o 
   8  31   2       37.86       44.14      4.25 o 
   0  32   2     2638.94     2430.97     60.29 o 
   1  32   2     2569.35     2384.02     23.03 o 
   2  32   2     1745.53     1566.52     16.13 o 
   3  32   2     1114.02      982.90     11.14 o 
   4  32   2       36.40       35.83      2.11 o 
   5  32   2      465.84      429.04      7.32 o 
   6  32   2      136.40      121.32      4.37 o 
   7  32   2       12.62        9.84      2.97 o 
   8  32   2        2.46        3.43      2.91 o 
   1  33   2       38.77       62.14      2.70 o 
   2  33   2       95.36      142.67      3.41 o 
   3  33   2       88.06       81.26      2.88 o 
   4  33   2      530.25      490.55      6.93 o 
   5  33   2       18.60       11.51      1.86 o 
   6  33   2       41.22       32.31      3.25 o 
   7  33   2        5.67        8.97      3.23 o 
   8  33   2       25.73       30.82      5.02 o 
   0  34   2        4.82        3.27      2.11 o 
   1  34   2       71.80       77.33      2.79 o 
   2  34   2      639.45      594.09      7.78 o 
   3  34   2        0.92        2.40      1.34 o 
   4  34   2       34.63       37.36      2.23 o 
   5  34   2        0.21       -0.95      1.77 o 
   6  34   2      151.09      147.50      6.09 o 
   7  34   2       16.53       23.91      3.74 o 
   1  35   2       14.52       15.40      1.82 o 
   2  35   2      271.19      295.40      5.01 o 
   3  35   2       27.84       34.49      2.16 o 
   4  35   2      176.01      158.48      3.80 o 
   5  35   2       51.80       48.12      3.50 o 
   6  35   2        1.43        4.19      2.10 o 
   7  35   2      172.97      181.70      7.81 o 
   0  36   2      298.20      299.70      7.45 o 
   1  36   2       95.86      103.68      3.43 o 
   2  36   2      567.53      537.81      7.42 o 
   3  36   2       58.58       60.65      2.71 o 
   4  36   2        0.02        0.95      1.42 o 
   5  36   2      123.73      123.31      5.03 o 
   6  36   2        3.40        1.14      2.00 o 
   7  36   2       64.95       68.26      5.63 o 
   1  37   2        3.60        5.56      1.57 o 
   2  37   2       71.41       66.28      2.75 o 
   3  37   2       16.44       12.59      1.85 o 
   4  37   2        6.09        3.36      1.51 o 
   5  37   2       19.24       15.19      2.59 o 
   6  37   2        2.33        3.56      2.31 o 
   7  37   2      196.93      218.21      8.58 o 
   0  38   2       78.29       85.92      4.30 o 
   1  38   2        5.35        8.10      2.29 o 
   2  38   2      105.98       97.11      3.46 o 
   3  38   2      133.42      140.37      3.92 o 
   4  38   2        8.09        4.39      1.81 o 
   5  38   2       47.86       59.69      3.88 o 
   6  38   2       51.66       59.47      4.20 o 
   1  39   2        5.66        3.09      1.51 o 
   2  39   2      296.50      292.94      5.66 o 
   3  39   2       18.96       17.19      2.00 o 
   4  39   2       29.74       35.24      2.93 o 
   5  39   2       11.67       12.72      2.56 o 
   6  39   2      153.63      144.27      7.13 o 
   0  40   2        3.85        5.14      4.24 o 
   1  40   2       27.63       23.36      2.16 o 
   2  40   2       35.41       34.51      2.45 o 
   3  40   2        0.04        0.17      1.67 o 
   4  40   2       46.69       50.03      3.38 o 
   5  40   2        9.86        9.64      3.50 o 
   6  40   2       16.46       27.73      3.30 o 
   1  41   2       33.97       35.13      2.75 o 
   2  41   2      100.45      107.24      3.88 o 
   3  41   2        0.10        0.51      1.61 o 
   4  41   2       46.72       38.80      3.69 o 
   5  41   2       22.35       20.48      3.01 o 
   0  42   2      303.10      288.41     13.20 o 
   1  42   2       20.44       21.70      2.38 o 
   2  42   2        0.69        4.49      1.84 o 
   3  42   2      162.35      168.17      4.84 o 
   4  42   2       15.39       10.32      2.56 o 
   5  42   2       67.00       72.58      4.48 o 
   1  43   2       65.96       72.07      3.70 o 
   2  43   2      336.14      369.00      7.33 o 
   3  43   2      124.50      142.62      5.02 o 
   4  43   2        1.41       -2.36      2.48 o 
   5  43   2      104.61      112.31      6.28 o 
   0  44   2      236.40      227.75     11.50 o 
   1  44   2        1.88        4.91      2.02 o 
   2  44   2        0.17       10.81      2.18 o 
   3  44   2        0.29        2.49      2.08 o 
   4  44   2       95.85       97.72      5.77 o 
   1  45   2        3.88        0.39      1.96 o 
   2  45   2      192.97      206.17      5.55 o 
   3  45   2       13.07       14.13      2.64 o 
   4  45   2        4.26        2.52      5.03 o 
   0  46   2       75.26      103.22      6.27 o 
   1  46   2       38.95       39.82      3.24 o 
   2  46   2      109.74      113.78      4.61 o 
   3  46   2       16.43       17.82      2.81 o 
   1  47   2       18.23       20.42      2.76 o 
   2  47   2       82.70      103.79      5.01 o 
   0  48   2      143.59      151.71      7.75 o 
   1   0   3     4222.05     4687.28     52.34 o 
   2   0   3     6294.60     6837.58     75.88 o 
   3   0   3     6199.14     7283.14     89.16 o 
   4   0   3     1946.82     2206.75     29.32 o 
   5   0   3     1958.65     1812.04     22.05 o 
   6   0   3      193.51      257.07      6.69 o 
   7   0   3       27.46       36.16      3.23 o 
   8   0   3       32.96       16.75      2.81 o 
   9   0   3       61.96       73.24      8.37 o 
  10   0   3      377.39      354.64     12.43 o 
  11   0   3       75.52       67.24      7.68 o 
   0   1   3     7341.76     7656.44     84.60 o 
   1   1   3     2345.94     2242.22     18.92 o 
   2   1   3      233.30      390.17      4.18 o 
   3   1   3    11298.98    12104.11    103.59 o 
   4   1   3     3083.30     3377.69     28.65 o 
   5   1   3     1228.69     1349.26     12.44 o 
   6   1   3      337.86      375.33      6.44 o 
   7   1   3       79.75      128.30      3.88 o 
   8   1   3        6.59        4.58      1.79 o 
   9   1   3       49.68       44.35      3.18 o 
  10   1   3        3.17       10.16      2.55 o 
  11   1   3      113.75      130.83      6.33 o 
   1   2   3      383.83      398.13      4.21 o 
   2   2   3       17.95       16.69      0.77 o 
   3   2   3     3682.13     3630.22     29.15 o 
   4   2   3      396.20      329.81      3.89 o 
   5   2   3      285.79      293.94      3.76 o 
   6   2   3       53.90       64.19      2.61 o 
   7   2   3       21.07       21.68      1.84 o 
   8   2   3        1.01        2.89      1.49 o 
   9   2   3       21.26       15.94      3.08 o 
  10   2   3        0.86        2.09      2.33 o 
  11   2   3       12.60       15.16      3.33 o 
   0   3   3     1086.88     1163.96     13.73 o 
   1   3   3     3972.14     3788.81     50.35 o 
   2   3   3      583.11      637.64      6.71 o 
   3   3   3        7.57        1.27      1.02 o 
   4   3   3       41.66       23.98      1.04 o 
   5   3   3     1531.79     1481.24     14.31 o 
   6   3   3       79.21       86.32      2.78 o 
   7   3   3      118.37      139.94      3.72 o 
   8   3   3      116.54       89.35      3.54 o 
   9   3   3      124.37       91.69      4.24 o 
  10   3   3       53.83       50.01      4.27 o 
  11   3   3      100.89      119.74      6.15 o 
   1   4   3     2096.30     2264.29     19.94 o 
   2   4   3       26.24       38.29      1.53 o 
   3   4   3     7404.10     7785.39     61.26 o 
   4   4   3      267.59      347.91      4.08 o 
   5   4   3     1342.86     1346.75     11.98 o 
   6   4   3      889.23      965.97     12.67 o 
   7   4   3      311.50      343.53      7.65 o 
   8   4   3        2.67        4.40      1.58 o 
   9   4   3       57.77       67.58      4.43 o 
  10   4   3       42.40       32.23      3.30 o 
  11   4   3        4.82        9.04      3.51 o 
   0   5   3     3470.70     3590.18     49.50 o 
   1   5   3     4018.05     4133.05     35.70 o 
   2   5   3       33.45       23.24      1.04 o 
   3   5   3      226.26      246.36      2.95 o 
   4   5   3      417.03      379.94      4.18 o 
   5   5   3      574.13      559.40      6.11 o 
   6   5   3       22.10       18.65      1.79 o 
   7   5   3       24.36       16.43      1.77 o 
   8   5   3       18.87       16.14      2.02 o 
   9   5   3       34.43       42.37      3.12 o 
  10   5   3        0.77        2.20      2.31 o 
  11   5   3      171.97      207.22     16.78 o 
   1   6   3      385.56      336.75      4.34 o 
   2   6   3      263.71      263.46      3.18 o 
   3   6   3     1635.03     1731.31     14.52 o 
   4   6   3      263.68      241.53      3.06 o 
   5   6   3       36.95       25.61      1.22 o 
   6   6   3      180.00      183.77      3.93 o 
   7   6   3       80.99       94.15      3.53 o 
   8   6   3        4.24        1.98      1.52 o 
   9   6   3       17.39       11.98      2.18 o 
  10   6   3       61.78       63.74      4.36 o 
   0   7   3     2877.68     2719.24     35.77 o 
   1   7   3        0.20        2.31      0.42 o 
   2   7   3     1952.24     1928.23     17.35 o 
   3   7   3      146.93      181.76      2.57 o 
   4   7   3       21.26       26.25      1.20 o 
   5   7   3       16.59       12.84      0.96 o 
   6   7   3      347.60      332.45      5.57 o 
   7   7   3        5.59        1.50      1.21 o 
   8   7   3        1.31        0.29      1.59 o 
   9   7   3       11.53       12.32      2.06 o 
  10   7   3        0.81       -1.94      2.52 o 
   1   8   3      276.34      291.58      3.00 o 
   2   8   3      921.09     1074.12     10.31 o 
   3   8   3        9.00        4.23      0.68 o 
   4   8   3       73.03       97.44      1.79 o 
   5   8   3      146.41      134.25      2.50 o 
   6   8   3       46.11       47.23      2.13 o 
   7   8   3       69.49       66.41      2.93 o 
   9   8   3       11.35       10.11      1.79 o 
  10   8   3        0.19        1.93      2.09 o 
   0   9   3      644.43      781.18     10.45 o 
   1   9   3     3499.48     3783.89     31.56 o 
   2   9   3      280.95      218.95      2.73 o 
   3   9   3      153.30      119.86      2.02 o 
   4   9   3        4.77        0.97      0.55 o 
   5   9   3      212.02      213.20      3.25 o 
   6   9   3      546.03      531.54      7.48 o 
   7   9   3        2.01        1.98      1.45 o 
   8   9   3       17.95       22.10      3.15 o 
   9   9   3      201.06      182.55     16.85 o 
  10   9   3       28.46       27.93      3.00 o 
   1  10   3     2971.35     3014.41     26.63 o 
   2  10   3        5.56        9.51      0.64 o 
   3  10   3      203.96      167.20      2.46 o 
   4  10   3       62.92       83.63      2.16 o 
   5  10   3      325.03      274.86      4.00 o 
   6  10   3        0.99        2.80      0.98 o 
   7  10   3       13.17        9.21      1.67 o 
   8  10   3       77.74       73.60      3.59 o 
   9  10   3        6.25        5.47      1.88 o 
  10  10   3       71.17       63.18      4.29 o 
   0  11   3      301.79      449.34      6.96 o 
   1  11   3      677.64      673.82      6.80 o 
   2  11   3       94.96       84.27      1.77 o 
   3  11   3      881.86      892.20     10.53 o 
   4  11   3      560.49      592.44      6.30 o 
   5  11   3      562.40      505.09      6.12 o 
   6  11   3      266.01      259.81      4.81 o 
   7  11   3        1.26       -0.78      1.24 o 
   8  11   3      375.59      371.94      8.85 o 
   9  11   3      315.23      336.20      7.94 o 
  10  11   3        0.23        4.42      2.47 o 
   1  12   3      394.89      315.62      3.61 o 
   2  12   3      147.14      163.28      3.45 o 
   3  12   3        4.85        6.83      0.73 o 
   4  12   3       67.29       72.52      1.77 o 
   5  12   3     1320.59     1364.97     14.22 o 
   6  12   3     1311.62     1304.18     17.98 o 
   7  12   3      259.45      219.74      5.50 o 
   8  12   3     1079.15     1041.48     17.65 o 
   9  12   3      363.26      387.57      8.03 o 
  10  12   3      235.82      277.25      7.56 o 
   0  13   3      390.69      393.83      6.44 o 
   1  13   3      937.20      953.22      8.90 o 
   2  13   3      986.14     1154.08     10.09 o 
   3  13   3      845.00      795.49      7.78 o 
   4  13   3      963.76      955.22      8.93 o 
   5  13   3      246.56      255.41      3.77 o 
   6  13   3     1311.60     1215.57     13.53 o 
   7  13   3      140.52      129.33      4.00 o 
   8  13   3      312.21      300.96      6.50 o 
   9  13   3      300.01      296.36      7.45 o 
  10  13   3       70.24       75.36      4.61 o 
   1  14   3     3539.02     3573.50     30.20 o 
   2  14   3      269.41      275.80      3.24 o 
   3  14   3     1757.10     1735.87     14.81 o 
   4  14   3       91.84      100.19      2.10 o 
   5  14   3      849.48      826.28      8.60 o 
   6  14   3       50.89       51.39      2.31 o 
   7  14   3       56.64       53.25      3.07 o 
   8  14   3        4.73        3.43      2.07 o 
   9  14   3      270.30      257.66      7.01 o 
  10  14   3       20.67       29.76      3.28 o 
   0  15   3    10278.12    11582.09    141.15 o 
   1  15   3     6855.96     7298.85     60.38 o 
   2  15   3     2545.27     2618.45     21.52 o 
   3  15   3        5.81        4.45      0.70 o 
   4  15   3      121.56      168.40      2.75 o 
   5  15   3      182.23      197.01      3.29 o 
   6  15   3      117.99      123.33      3.25 o 
   7  15   3       22.11       23.79      2.25 o 
   8  15   3      123.07      123.81      4.93 o 
   9  15   3      168.16      179.08      7.75 o 
  10  15   3       13.05       16.45      3.00 o 
   1  16   3     1213.03     1285.18     11.78 o 
   2  16   3        8.31       20.36      0.91 o 
   3  16   3       85.23       61.69      1.62 o 
   4  16   3       24.40       25.23      1.45 o 
   5  16   3     2358.47     2423.36     21.73 o 
   6  16   3     2297.21     2190.29     21.19 o 
   7  16   3      843.16      776.98     12.49 o 
   8  16   3      606.44      577.90     10.70 o 
   9  16   3     1968.55     1989.72     27.47 o 
  10  16   3       20.46       29.60      3.34 o 
   0  17   3     5096.12     5983.52     74.18 o 
   1  17   3     2043.66     2200.33     19.27 o 
   2  17   3     1635.83     1792.50     15.31 o 
   3  17   3      431.35      429.80      4.76 o 
   4  17   3       10.45       10.01      0.92 o 
   5  17   3      817.38      797.51      9.26 o 
   6  17   3      146.78      155.81      3.65 o 
   7  17   3       22.13       25.02      2.53 o 
   8  17   3        4.93        7.17      2.21 o 
   9  17   3      141.00      152.37      5.71 o 
  10  17   3      161.96      186.12      6.40 o 
   1  18   3     2683.35     2667.65     23.11 o 
   2  18   3      703.96      724.61      7.46 o 
   3  18   3      297.24      278.92      3.80 o 
   4  18   3     1113.18     1067.14     11.07 o 
   5  18   3        6.30        6.96      1.31 o 
   6  18   3      544.44      540.10      7.98 o 
   7  18   3       59.53       55.42      3.51 o 
   8  18   3      350.76      352.76      7.97 o 
   9  18   3        1.68        7.09      2.59 o 
  10  18   3      120.78      129.30      5.92 o 
   0  19   3      307.20      295.49      9.21 o 
   1  19   3       17.19       11.55      1.08 o 
   2  19   3     1781.49     1836.83     16.60 o 
   3  19   3       23.04       31.19      1.41 o 
   4  19   3      350.76      363.02      4.97 o 
   5  19   3      263.15      261.40      4.26 o 
   6  19   3      649.67      630.49      8.86 o 
   7  19   3       10.74       11.63      2.19 o 
   8  19   3      100.51       96.55      4.53 o 
   9  19   3       10.50       14.66      3.00 o 
  10  19   3       67.07       70.92      4.73 o 
   1  20   3       33.43       20.68      1.10 o 
   2  20   3       12.65       14.03      1.09 o 
   3  20   3      134.27      124.20      2.51 o 
   4  20   3        0.57       -0.71      0.84 o 
   5  20   3      879.27      829.58     10.71 o 
   6  20   3      177.81      177.86      4.18 o 
   7  20   3        4.09        3.29      2.03 o 
   8  20   3      183.45      217.64      6.23 o 
   9  20   3      176.12      181.96      6.19 o 
  10  20   3        3.84        7.50      2.86 o 
   0  21   3     1765.19     1815.55     27.52 o 
   1  21   3        8.09        1.45      0.75 o 
   2  21   3        7.69        4.77      0.84 o 
   3  21   3      351.70      383.91      4.88 o 
   4  21   3       14.57       31.03      1.56 o 
   5  21   3      299.39      307.35      5.46 o 
   6  21   3      170.76      154.97      6.14 o 
   7  21   3       18.51       20.82      2.57 o 
   8  21   3      203.13      211.72      6.17 o 
   9  21   3      166.74      167.23      5.82 o 
   1  22   3       53.07       46.14      1.56 o 
   2  22   3        6.22        8.26      0.98 o 
   3  22   3      444.20      439.87      5.41 o 
   4  22   3      478.25      496.27      6.03 o 
   5  22   3       65.43       51.80      2.39 o 
   6  22   3        0.08       -0.60      1.22 o 
   7  22   3      316.36      318.13      7.63 o 
   8  22   3        6.33        9.70      2.50 o 
   9  22   3       38.11       41.03      3.74 o 
   0  23   3      431.27      480.31      9.59 o 
   1  23   3       33.09       44.00      1.85 o 
   2  23   3       11.67       16.05      1.87 o 
   3  23   3       99.40      105.01      2.42 o 
   4  23   3        4.92        3.92      1.02 o 
   5  23   3      110.45      101.61      3.41 o 
   6  23   3      160.57      166.21      4.16 o 
   7  23   3        5.24        7.02      2.10 o 
   8  23   3        0.06        2.69      2.21 o 
   9  23   3       15.64       13.24      3.19 o 
   1  24   3        0.89        1.55      0.91 o 
   2  24   3      745.84      701.90      8.06 o 
   3  24   3       57.04       78.55      2.27 o 
   4  24   3      142.46      133.22      2.89 o 
   5  24   3       18.51       15.23      1.94 o 
   6  24   3       20.04       24.36      2.10 o 
   7  24   3      128.84      140.53      4.88 o 
   8  24   3       91.69       95.87      4.83 o 
   9  24   3        9.52        3.43      2.42 o 
   0  25   3      884.45      828.97     13.05 o 
   1  25   3      466.44      395.15      5.37 o 
   2  25   3      219.91      224.88      3.82 o 
   3  25   3        6.90        5.61      1.03 o 
   4  25   3      236.05      202.94      3.56 o 
   5  25   3      196.34      193.20      4.77 o 
   6  25   3      722.56      683.19      9.79 o 
   7  25   3        2.54        0.00      1.92 o 
   8  25   3        0.42        1.46      2.31 o 
   9  25   3       38.00       35.56      3.55 o 
   1  26   3      362.92      334.01      4.93 o 
   2  26   3       80.57       79.45      2.39 o 
   3  26   3      495.16      471.46      6.27 o 
   4  26   3       79.37       83.38      2.51 o 
   5  26   3        0.55        1.75      1.47 o 
   6  26   3      268.28      251.90      5.82 o 
   7  26   3       28.76       24.42      2.88 o 
   8  26   3       90.23       88.85      4.81 o 
   9  26   3       41.25       41.69      4.31 o 
   0  27   3      735.67      708.35     11.70 o 
   1  27   3        2.44        7.15      1.46 o 
   2  27   3        1.59        3.45      1.60 o 
   3  27   3        0.01        0.70      1.06 o 
   4  27   3        0.11       -1.08      1.08 o 
   5  27   3       38.35       42.00      2.56 o 
   6  27   3        6.33        3.51      1.20 o 
   7  27   3        0.32       -1.07      2.19 o 
   8  27   3        8.64       10.94      2.61 o 
   9  27   3       40.50       40.42      3.93 o 
   1  28   3      822.77      864.63      9.76 o 
   2  28   3      230.91      241.42      4.23 o 
   3  28   3       72.30       48.65      2.16 o 
   4  28   3      123.63       99.23      3.02 o 
   5  28   3       29.88       35.52      2.60 o 
   6  28   3       98.75       81.64      3.69 o 
   7  28   3       27.90       23.71      2.88 o 
   8  28   3       17.46       18.15      2.94 o 
   0  29   3        4.45        0.95      2.02 o 
   1  29   3     2009.91     1847.50     18.33 o 
   2  29   3        0.42       -0.33      1.05 o 
   3  29   3      547.52      504.39      6.76 o 
   4  29   3        5.87        3.15      1.30 o 
   5  29   3      863.26      806.82     11.88 o 
   6  29   3        1.10       -1.42      1.42 o 
   7  29   3       37.93       40.01      4.03 o 
   8  29   3      114.78      127.01      5.46 o 
   1  30   3       16.87       15.08      2.03 o 
   2  30   3       10.12       15.18      1.56 o 
   3  30   3        6.51       10.65      1.47 o 
   4  30   3       11.05       12.85      1.73 o 
   5  30   3      376.27      376.39      7.19 o 
   6  30   3        1.06       -0.70      1.26 o 
   7  30   3       87.33      110.05      5.94 o 
   8  30   3        0.45        2.95      2.72 o 
   0  31   3     3463.82     3276.87     43.30 o 
   1  31   3       14.35       34.29      2.04 o 
   2  31   3      955.73      867.10     10.05 o 
   3  31   3     1256.50     1128.07     12.44 o 
   4  31   3      735.92      591.68      8.24 o 
   5  31   3      122.57      129.07      5.65 o 
   6  31   3       39.28       22.88      2.51 o 
   7  31   3      163.58      164.56      6.28 o 
   8  31   3      112.02      152.81      8.13 o 
   1  32   3      833.58      773.57      9.25 o 
   2  32   3      252.43      266.98      4.73 o 
   3  32   3      829.95      750.41      9.20 o 
   4  32   3       19.19       16.47      1.84 o 
   5  32   3      340.97      328.88      6.78 o 
   6  32   3       29.57       36.90      2.91 o 
   7  32   3      150.81      147.14      6.09 o 
   8  32   3        0.42        4.67      2.98 o 
   0  33   3      195.98      195.98      5.91 o 
   1  33   3      112.00      114.72      3.14 o 
   2  33   3      244.71      230.39      4.39 o 
   3  33   3      333.67      265.84      4.82 o 
   4  33   3       81.95       82.77      3.75 o 
   5  33   3      134.71      150.38      5.08 o 
   6  33   3       78.89       93.22      4.25 o 
   7  33   3       13.02       16.64      3.27 o 
   1  34   3      227.32      196.13      4.25 o 
   2  34   3      180.49      177.91      4.89 o 
   3  34   3       75.57       75.45      3.92 o 
   4  34   3        4.25        6.83      1.66 o 
   5  34   3      449.29      441.18      9.05 o 
   6  34   3       30.84       23.26      2.70 o 
   7  34   3        9.41        6.48      2.81 o 
   0  35   3       43.10       40.48      3.19 o 
   1  35   3        9.40       14.95      1.81 o 
   2  35   3       54.63       68.81      3.02 o 
   3  35   3       13.89       17.13      2.00 o 
   4  35   3      169.54      186.28      4.69 o 
   5  35   3       68.75       73.78      4.19 o 
   6  35   3       18.69       18.74      2.64 o 
   7  35   3        3.71       -2.15      2.98 o 
   1  36   3      276.40      256.10      5.05 o 
   2  36   3      133.13      151.27      3.95 o 
   3  36   3      270.80      242.35      5.40 o 
   4  36   3       74.60       70.83      3.70 o 
   5  36   3       39.13       42.03      3.44 o 
   6  36   3      415.97      414.49      9.18 o 
   7  36   3       35.01       44.87      5.13 o 
   0  37   3       11.27       11.46      2.21 o 
   1  37   3       28.58       28.94      2.19 o 
   2  37   3       69.95       53.62      2.80 o 
   3  37   3        0.38        1.54      1.45 o 
   4  37   3       65.23       64.58      3.77 o 
   5  37   3        5.75       13.65      2.51 o 
   6  37   3        9.86       16.32      2.78 o 
   1  38   3        3.51        4.41      1.36 o 
   2  38   3        2.91        2.50      1.57 o 
   3  38   3        6.01        7.98      1.75 o 
   4  38   3       50.60       49.31      3.07 o 
   5  38   3      117.92      110.56      5.18 o 
   6  38   3       23.28       27.06      3.19 o 
   0  39   3      157.99      150.12      6.07 o 
   1  39   3        7.34       10.09      1.63 o 
   2  39   3       70.83       68.75      3.17 o 
   3  39   3        1.86       -0.19      1.51 o 
   4  39   3        0.08        1.20      1.76 o 
   5  39   3        0.08        0.85      2.07 o 
   6  39   3       31.74       31.23      3.40 o 
   1  40   3        0.24        0.46      1.40 o 
   2  40   3       15.78       13.51      1.91 o 
   3  40   3       39.79       50.16      3.57 o 
   4  40   3        0.89       -0.17      1.86 o 
   5  40   3       25.12       25.58      3.19 o 
   0  41   3        1.10        2.63      2.86 o 
   1  41   3       13.94       17.27      1.92 o 
   2  41   3       30.04       26.44      2.56 o 
   3  41   3        1.63        1.87      1.87 o 
   4  41   3        0.06       -0.19      2.12 o 
   5  41   3       33.43       34.51      3.43 o 
   1  42   3       69.95       64.80      4.56 o 
   2  42   3       71.24       82.91      4.22 o 
   3  42   3       20.75       18.11      2.43 o 
   4  42   3        1.61        3.27      2.70 o 
   5  42   3       83.58       95.15      5.20 o 
   0  43   3       95.99       99.40      6.00 o 
   1  43   3        6.61        7.31      1.87 o 
   2  43   3      135.54      128.83      5.01 o 
   3  43   3       35.77       34.72      2.92 o 
   4  43   3      144.43      141.38      5.77 o 
   1  44   3      124.39      129.19      5.23 o 
   2  44   3      251.43      279.00      7.11 o 
   3  44   3      244.55      252.19      6.05 o 
   4  44   3      133.67      165.28      6.36 o 
   0  45   3       30.55       30.92      4.16 o 
   1  45   3       86.37       90.45      4.52 o 
   2  45   3       54.27       65.39      4.07 o 
   3  45   3       66.65       75.45      4.34 o 
   1  46   3        5.83       22.63      2.95 o 
   2  46   3      220.96      238.75      6.58 o 
   0  47   3      306.21      313.30     11.74 o 
   1  47   3      613.14      650.17     11.67 o 
   0   0   4    12453.27    12589.99    196.41 o 
   1   0   4      594.47      756.79      9.56 o 
   2   0   4    20457.32    23118.59    278.60 o 
   3   0   4       71.95      134.87      2.97 o 
   4   0   4      151.41      215.57      4.41 o 
   5   0   4      896.05      936.58     13.53 o 
   6   0   4      605.89      614.14     11.81 o 
   7   0   4      429.22      333.98     10.15 o 
   8   0   4       33.05       37.01      5.71 o 
   9   0   4      405.51      358.08     11.78 o 
  10   0   4       36.53       29.15      7.56 o 
   1   1   4     3252.56     3237.71     25.98 o 
   2   1   4        1.57        3.38      1.55 o 
   3   1   4      546.46      603.64      7.43 o 
   4   1   4      234.47      219.66      3.15 o 
   5   1   4       74.73       56.26      1.70 o 
   6   1   4      822.39      852.21     10.70 o 
   7   1   4       29.69       16.13      1.88 o 
   8   1   4      485.34      433.63      8.73 o 
   9   1   4       36.69       39.19      3.41 o 
  10   1   4        0.11       -1.82      2.10 o 
   0   2   4      375.49      277.22      4.23 o 
   1   2   4     2845.63     2790.71     24.75 o 
   2   2   4     1095.13     1135.46     12.85 o 
   3   2   4      107.80      144.46      2.45 o 
   4   2   4       21.33       35.04      1.24 o 
   5   2   4       10.73        4.56      0.79 o 
   6   2   4      164.56      158.16      4.36 o 
   7   2   4        4.17        1.60      1.42 o 
   8   2   4      370.70      362.31      8.82 o 
   9   2   4        0.62        1.81      2.12 o 
  10   2   4       61.90       56.77      4.20 o 
   1   3   4      860.23      833.00      8.17 o 
   2   3   4      737.87      738.78      8.92 o 
   3   3   4      369.19      298.54      3.59 o 
   4   3   4       54.20       55.36      1.48 o 
   5   3   4        4.68        5.65      0.79 o 
   6   3   4      113.06      101.51      3.13 o 
   7   3   4      233.10      195.70      6.06 o 
   8   3   4      258.76      244.06      6.44 o 
   9   3   4        1.61        1.34      2.12 o 
  10   3   4       36.98       34.91      3.58 o 
   0   4   4      129.14      110.18      2.89 o 
   1   4   4       61.23       99.47      1.82 o 
   2   4   4     4588.47     4780.08     46.35 o 
   3   4   4      298.96      320.35      3.74 o 
   4   4   4      170.48      220.61      2.93 o 
   5   4   4       17.22       10.74      0.97 o 
   6   4   4       63.53       59.38      2.49 o 
   7   4   4      186.40      162.58      4.66 o 
   8   4   4       37.51       43.77      3.42 o 
   9   4   4       37.79       33.86      3.28 o 
  10   4   4       12.06        8.70      2.70 o 
   1   5   4      992.81      930.36      8.95 o 
   2   5   4      219.88      211.80      2.98 o 
   3   5   4      419.98      469.33      5.35 o 
   4   5   4      217.61      257.17      3.43 o 
   5   5   4       20.96       25.64      1.23 o 
   6   5   4        1.84        2.31      1.26 o 
   7   5   4      121.11       76.77      3.29 o 
   8   5   4        3.11       -0.07      1.51 o 
   9   5   4        3.67        7.92      2.35 o 
  10   5   4       30.57       43.09      3.85 o 
   0   6   4     4381.30     4670.32     57.27 o 
   1   6   4      413.03      519.37      5.44 o 
   2   6   4     1664.92     1715.72     15.84 o 
   3   6   4      771.20      851.65      8.17 o 
   4   6   4     1172.45     1230.15     10.98 o 
   5   6   4       29.18       30.16      1.33 o 
   6   6   4       53.08       51.08      2.43 o 
   7   6   4       59.62       73.16      3.28 o 
   8   6   4      238.65      221.90      5.97 o 
   9   6   4       86.99       77.47      4.36 o 
  10   6   4       37.75       49.42      4.02 o 
   1   7   4     1487.00     1522.90     14.89 o 
   2   7   4     2574.86     2547.30     21.84 o 
   3   7   4      216.18      201.36      2.78 o 
   4   7   4       33.22       41.65      1.36 o 
   5   7   4       46.50       41.68      1.61 o 
   6   7   4      176.59      178.33      3.91 o 
   7   7   4      342.92      314.89      6.27 o 
   8   7   4        0.08       -0.01      1.56 o 
   9   7   4       61.23       62.61      4.55 o 
  10   7   4        7.46        6.73      2.59 o 
   0   8   4     3029.88     3150.12     35.80 o 
   1   8   4      153.92      138.77      2.26 o 
   2   8   4      135.25      108.70      1.92 o 
   3   8   4        0.83        0.75      0.63 o 
   4   8   4       28.18       38.12      1.34 o 
   5   8   4        0.62        1.15      0.79 o 
   6   8   4       25.52       28.27      1.93 o 
   7   8   4       14.68       11.70      1.86 o 
   8   8   4        0.00       -0.24      1.67 o 
   9   8   4       94.88       88.98      4.81 o 
  10   8   4      199.98      214.41      7.60 o 
   1   9   4      209.94      227.08      2.73 o 
   2   9   4        8.87        7.67      0.81 o 
   3   9   4      224.04      189.81      3.16 o 
   4   9   4      234.56      235.98      3.14 o 
   5   9   4      622.89      611.49      7.13 o 
   6   9   4       12.53       14.77      1.60 o 
   7   9   4       10.71        3.70      1.70 o 
   8   9   4        2.36        1.09      1.66 o 
   9   9   4       97.73      109.06      5.28 o 
  10   9   4       26.86       22.99      3.61 o 
   0  10   4      709.21      509.30     13.68 o 
   1  10   4       17.69       30.22      1.03 o 
   2  10   4     2261.15     2225.84     18.46 o 
   3  10   4       58.55       46.02      1.70 o 
   4  10   4      166.48      192.08      2.84 o 
   5  10   4      887.34      910.49      9.77 o 
   6  10   4      350.48      348.29      5.76 o 
   7  10   4       13.66       14.62      2.01 o 
   8  10   4       16.04       15.61      2.20 o 
   9  10   4        0.13        2.59      2.51 o 
  10  10   4       61.78       68.56      5.85 o 
   1  11   4      276.23      355.48      4.04 o 
   2  11   4      189.52      231.83      2.82 o 
   3  11   4      428.50      402.57      4.76 o 
   4  11   4      882.43      809.69      8.17 o 
   5  11   4       35.04       41.83      1.84 o 
   6  11   4      185.07      200.39      4.25 o 
   7  11   4        2.30        4.10      1.65 o 
   8  11   4       31.75       31.35      2.97 o 
   9  11   4       36.72       39.58      3.86 o 
  10  11   4       32.96       41.67      4.89 o 
   0  12   4      360.24      317.79     10.52 o 
   1  12   4      849.46      871.28     10.60 o 
   2  12   4      408.37      496.21      5.03 o 
   3  12   4       63.39       66.11      1.58 o 
   4  12   4        8.66       11.00      1.02 o 
   5  12   4       21.05       20.53      1.41 o 
   6  12   4     1044.71     1013.61     12.49 o 
   7  12   4       33.56       34.94      2.80 o 
   8  12   4        0.02       -0.28      1.88 o 
   9  12   4      187.26      163.47      8.36 o 
  10  12   4      672.65      738.61     15.08 o 
   1  13   4     2260.65     2417.58     21.92 o 
   2  13   4     1681.33     1521.72     13.79 o 
   3  13   4     1137.09     1078.59      9.82 o 
   4  13   4      858.81      838.15      8.49 o 
   5  13   4     1597.58     1543.01     16.10 o 
   6  13   4       12.50       13.24      1.96 o 
   7  13   4      466.50      455.30      9.55 o 
   8  13   4       30.20       25.72      3.15 o 
   9  13   4      105.93      109.25      5.81 o 
  10  13   4       32.46       39.02      4.27 o 
   0  14   4        7.44        3.28      1.60 o 
   1  14   4     3225.11     3569.84     31.71 o 
   2  14   4        5.06        8.03      0.84 o 
   3  14   4      591.29      626.93      6.33 o 
   4  14   4      797.29      727.68      8.55 o 
   5  14   4      687.32      707.87      8.68 o 
   6  14   4       23.19       28.78      2.22 o 
   7  14   4       31.59       38.23      2.98 o 
   8  14   4       51.76       45.14      4.25 o 
   9  14   4       23.12       22.91      3.25 o 
  10  14   4        8.16        7.57      3.29 o 
   1  15   4      384.00      428.89      4.81 o 
   2  15   4       74.56       86.04      1.92 o 
   3  15   4      781.44      857.92      9.08 o 
   4  15   4      925.30      934.09     10.45 o 
   5  15   4       61.40       46.55      2.65 o 
   6  15   4     1100.66     1054.92     15.22 o 
   7  15   4      207.75      197.44      6.32 o 
   8  15   4        2.08        5.71      1.73 o 
   9  15   4      115.43      130.09      6.89 o 
  10  15   4       57.04       57.41      4.93 o 
   0  16   4       70.93       68.48      2.72 o 
   1  16   4     1261.88     1292.26     11.96 o 
   2  16   4      330.90      333.86      4.33 o 
   3  16   4      367.79      354.04      4.68 o 
   4  16   4     3122.16     3046.56     31.22 o 
   5  16   4     1334.44     1236.36     14.45 o 
   6  16   4      326.90      327.98      6.25 o 
   7  16   4       68.35       61.12      4.27 o 
   8  16   4      114.94      124.27      5.76 o 
   9  16   4        9.52       12.58      3.14 o 
  10  16   4      428.75      420.03     10.94 o 
   1  17   4        3.41        8.62      0.80 o 
   2  17   4     1309.92     1260.72     11.91 o 
   3  17   4       38.92       52.80      1.74 o 
   4  17   4     1839.04     1776.94     18.16 o 
   5  17   4      121.90      129.15      3.14 o 
   6  17   4       66.82       82.05      3.37 o 
   7  17   4       44.86       38.05      3.04 o 
   8  17   4        1.24       -2.17      2.17 o 
   9  17   4      340.40      337.91      8.20 o 
  10  17   4       10.74       17.50      3.79 o 
   0  18   4     1024.85     1117.07     15.99 o 
   1  18   4      754.65      793.20      8.04 o 
   2  18   4      359.98      361.35      4.50 o 
   3  18   4      151.42      160.69      2.82 o 
   4  18   4     2041.10     1958.09     22.53 o 
   5  18   4      758.89      706.29      9.54 o 
   6  18   4       13.37       17.19      1.85 o 
   7  18   4       88.25       76.10      3.97 o 
   8  18   4       72.25       82.93      4.35 o 
   9  18   4       99.07      120.85      5.42 o 
   1  19   4     1268.11     1353.53     13.44 o 
   2  19   4      171.08      213.49      3.22 o 
   3  19   4      359.26      397.88      5.00 o 
   4  19   4      648.78      664.37      7.81 o 
   5  19   4      996.81      959.56     11.99 o 
   6  19   4        3.63        6.39      1.46 o 
   7  19   4       89.96       76.41      3.99 o 
   8  19   4        4.79        3.89      2.12 o 
   9  19   4      102.47      107.64      5.17 o 
   0  20   4      731.61      705.83     12.73 o 
   1  20   4      174.75      174.78      3.13 o 
   2  20   4       74.21       76.69      1.99 o 
   3  20   4       45.31       46.76      1.88 o 
   4  20   4        2.86        6.39      1.16 o 
   5  20   4      505.19      467.31      7.24 o 
   6  20   4      519.47      536.25      8.13 o 
   7  20   4        3.77        1.68      2.05 o 
   8  20   4       34.37       42.28      3.50 o 
   9  20   4       67.48       63.36      4.35 o 
   1  21   4      438.47      435.28      5.58 o 
   2  21   4      176.70      153.03      3.03 o 
   3  21   4       35.69       30.01      1.64 o 
   4  21   4      218.13      207.75      3.80 o 
   5  21   4       19.53       24.35      1.82 o 
   6  21   4       23.36       21.27      2.00 o 
   7  21   4      168.79      162.86      5.24 o 
   8  21   4        2.47        1.86      2.24 o 
   9  21   4      116.60      117.35      5.59 o 
   0  22   4      476.30      462.85     10.86 o 
   1  22   4        8.98        5.66      1.08 o 
   2  22   4      203.07      177.12      3.30 o 
   3  22   4       20.72       21.91      1.73 o 
   4  22   4        7.05        5.56      1.21 o 
   5  22   4      259.46      239.72      5.33 o 
   6  22   4        4.53        5.04      1.58 o 
   7  22   4        5.82        6.95      2.26 o 
   8  22   4       11.32        8.83      2.50 o 
   9  22   4        0.11        2.13      2.81 o 
   1  23   4        6.73       12.24      1.29 o 
   2  23   4        7.27        5.96      1.14 o 
   3  23   4       83.61       92.16      2.73 o 
   4  23   4       87.54       81.07      2.54 o 
   5  23   4      124.85      130.09      3.92 o 
   6  23   4       72.11       74.27      3.27 o 
   7  23   4      137.81      145.76      5.14 o 
   8  23   4      141.15      137.43      5.44 o 
   9  23   4       32.71       41.81      3.86 o 
   0  24   4     1449.92     1357.35     19.50 o 
   1  24   4       29.25       31.31      1.68 o 
   2  24   4      223.66      210.06      3.73 o 
   3  24   4       12.70        4.92      1.65 o 
   4  24   4       73.18       68.23      2.64 o 
   5  24   4       38.96       41.68      2.50 o 
   6  24   4        0.32        1.13      1.49 o 
   7  24   4        1.67        3.34      2.07 o 
   8  24   4        0.05       -1.98      1.98 o 
   9  24   4      100.95      106.14      5.53 o 
   1  25   4      554.09      549.50      6.88 o 
   2  25   4      173.54      177.73      3.48 o 
   3  25   4       91.38       89.25      2.79 o 
   4  25   4      150.52      139.22      3.40 o 
   5  25   4       45.74       47.34      2.86 o 
   6  25   4       24.71       26.66      2.45 o 
   7  25   4       89.88       97.45      5.48 o 
   8  25   4        4.67        5.98      2.53 o 
   9  25   4       12.69       11.58      2.95 o 
   0  26   4        8.97       12.35      1.94 o 
   1  26   4      389.93      400.89      5.59 o 
   2  26   4        8.44        9.17      1.33 o 
   3  26   4      127.12      104.30      3.02 o 
   4  26   4       82.12       90.12      2.99 o 
   5  26   4        0.80        1.55      1.67 o 
   6  26   4      150.73      156.30      5.13 o 
   7  26   4        9.53       13.90      2.83 o 
   8  26   4      180.60      185.10      6.12 o 
   1  27   4      208.03      241.26      5.09 o 
   2  27   4       48.90       53.81      2.36 o 
   3  27   4       29.94       10.45      1.50 o 
   4  27   4      424.16      381.20      6.04 o 
   5  27   4       16.27       20.76      2.37 o 
   6  27   4      213.14      193.25      5.08 o 
   7  27   4       17.32       16.56      2.97 o 
   8  27   4        0.00        0.97      2.38 o 
   0  28   4        3.00        3.47      1.83 o 
   1  28   4     1126.27     1004.68     11.06 o 
   2  28   4     1975.54     1882.42     19.76 o 
   3  28   4        1.06        3.29      1.34 o 
   4  28   4       59.61       44.06      2.39 o 
   5  28   4       14.28       11.40      2.10 o 
   6  28   4        2.84        2.65      2.05 o 
   7  28   4      180.93      209.70      7.13 o 
   8  28   4        8.15       10.28      2.97 o 
   1  29   4      134.83      135.00      3.27 o 
   2  29   4      686.72      678.73      8.96 o 
   3  29   4      103.62      113.83      3.23 o 
   4  29   4       60.00       67.87      2.85 o 
   5  29   4        8.96       13.82      2.18 o 
   6  29   4        1.57        0.78      1.51 o 
   7  29   4       79.79       85.23      4.98 o 
   8  29   4        0.75       -0.62      2.66 o 
   0  30   4       15.21       14.82      2.32 o 
   1  30   4        0.94        2.41      1.29 o 
   2  30   4      766.86      677.00      8.97 o 
   3  30   4       60.26       54.60      2.62 o 
   4  30   4      733.95      655.53      8.93 o 
   5  30   4      161.32      142.83      4.52 o 
   6  30   4      248.02      219.94      6.18 o 
   7  30   4       12.67       13.73      3.14 o 
   8  30   4        1.18        5.93      3.08 o 
   1  31   4      348.86      309.77      5.09 o 
   2  31   4        0.91       21.81      5.87 o 
   3  31   4      201.10      216.55      4.55 o 
   4  31   4       72.78       87.11      3.25 o 
   5  31   4      111.68      121.62      4.25 o 
   6  31   4      271.06      270.92      6.35 o 
   7  31   4       23.86       32.37      3.76 o 
   8  31   4      249.42      284.71      8.73 o 
   0  32   4       43.80       29.35      2.72 o 
   1  32   4        5.87        2.60      1.44 o 
   2  32   4     4462.83     4091.98     39.98 o 
   3  32   4       49.30       68.87      2.98 o 
   4  32   4       71.41       72.91      3.08 o 
   5  32   4       11.53       10.11      2.16 o 
   6  32   4       36.98       31.56      2.87 o 
   7  32   4      100.11      104.96      5.81 o 
   1  33   4      169.62      152.43      4.17 o 
   2  33   4        0.09       10.90      5.03 o 
   3  33   4       38.69       38.02      2.41 o 
   4  33   4      312.21      298.33      5.62 o 
   5  33   4        6.49        5.40      2.18 o 
   6  33   4       33.99       53.78      3.49 o 
   7  33   4       95.20      103.10      5.83 o 
   0  34   4      165.91      158.04      5.16 o 
   1  34   4      180.21      153.27      3.86 o 
   2  34   4        1.06        4.23      1.50 o 
   3  34   4       47.57       41.84      2.63 o 
   4  34   4      138.95      147.33      3.99 o 
   5  34   4       19.12       11.95      2.24 o 
   6  34   4       63.60       61.94      3.71 o 
   7  34   4       15.24       18.44      3.56 o 
   1  35   4        9.12        9.69      1.66 o 
   2  35   4       13.73       12.88      1.91 o 
   3  35   4       85.01       99.70      3.67 o 
   4  35   4      324.56      304.41      6.18 o 
   5  35   4        6.36        5.27      2.17 o 
   6  35   4        0.13       -0.54      2.02 o 
   7  35   4      175.49      192.73      7.22 o 
   0  36   4        0.01       -1.44      1.86 o 
   1  36   4       65.71       59.78      2.83 o 
   2  36   4      131.35      123.76      3.72 o 
   3  36   4      174.45      179.29      4.43 o 
   4  36   4        8.10       12.95      2.08 o 
   5  36   4       34.60       33.08      2.96 o 
   6  36   4        7.23        7.26      2.30 o 
   1  37   4        1.10        3.09      1.47 o 
   2  37   4       65.34       78.30      3.31 o 
   3  37   4       32.59       22.93      2.15 o 
   4  37   4      170.60      168.54      6.10 o 
   5  37   4       40.46       58.33      3.65 o 
   6  37   4       90.81      119.49      5.03 o 
   0  38   4       83.15       76.23      4.95 o 
   1  38   4       50.83       49.58      2.80 o 
   2  38   4        2.84        4.48      1.60 o 
   3  38   4       70.18       75.94      3.35 o 
   4  38   4       59.69       60.52      3.37 o 
   5  38   4        0.75       -1.37      1.88 o 
   6  38   4        2.70        3.63      2.30 o 
   1  39   4        1.38       -1.38      1.38 o 
   2  39   4       65.38       63.12      3.11 o 
   3  39   4      230.90      226.28      5.11 o 
   4  39   4       29.29       26.35      2.71 o 
   5  39   4       11.37       14.05      2.57 o 
   0  40   4       38.55       38.23      4.12 o 
   1  40   4       21.67       21.26      2.20 o 
   2  40   4        1.61        3.56      1.85 o 
   3  40   4       28.61       26.04      2.37 o 
   4  40   4        5.44        6.41      2.09 o 
   5  40   4       45.54       43.98      3.74 o 
   1  41   4       97.21      105.99      4.11 o 
   2  41   4       11.85       13.67      2.24 o 
   3  41   4       11.83       12.99      2.10 o 
   4  41   4        4.28        4.01      2.20 o 
   5  41   4      332.07      351.63      8.74 o 
   0  42   4      485.48      457.45     11.49 o 
   1  42   4        0.58        2.43      1.90 o 
   2  42   4        0.10       -1.70      1.70 o 
   3  42   4       52.50       53.70      3.38 o 
   4  42   4       63.05       81.33      5.38 o 
   1  43   4      132.93      140.80      4.68 o 
   2  43   4       21.36       25.34      2.62 o 
   3  43   4      204.95      217.99      5.67 o 
   4  43   4      285.90      332.53      8.50 o 
   0  44   4        3.49        0.32      2.55 o 
   1  44   4       88.53       89.63      4.49 o 
   2  44   4      228.55      226.10      5.79 o 
   3  44   4       99.48       98.97      4.47 o 
   1  45   4       20.72       34.79      3.29 o 
   2  45   4      205.47      223.02      6.27 o 
   0  46   4        8.62        7.18      3.95 o 
   1  46   4      326.31      372.30      9.18 o 
   1   0   5      928.39     1013.60     12.71 o 
   2   0   5      582.02      660.13      8.96 o 
   3   0   5     4495.25     4956.71     61.32 o 
   4   0   5       11.52        6.71      2.52 o 
   5   0   5        5.70        8.54      1.62 o 
   6   0   5        0.85        0.66      1.41 o 
   7   0   5      336.34      370.36     10.81 o 
   8   0   5        1.12        8.26      3.04 o 
   9   0   5       56.57       60.57      5.64 o 
  10   0   5        0.47       -1.59      3.20 o 
   0   1   5      320.49      252.49      4.23 o 
   1   1   5     1661.39     1805.30     15.10 o 
   2   1   5     1450.48     1473.06     12.66 o 
   3   1   5     2577.10     2970.56     26.57 o 
   4   1   5      248.54      189.00      2.96 o 
   5   1   5       67.49       62.13      2.37 o 
   6   1   5       13.43       39.33      2.65 o 
   7   1   5        1.42        1.01      1.50 o 
   8   1   5      278.33      255.33      7.07 o 
   9   1   5        5.02        6.18      2.35 o 
  10   1   5       31.32       22.87      3.23 o 
   1   2   5       88.51       95.88      1.55 o 
   2   2   5      549.63      624.58      6.38 o 
   3   2   5      610.33      641.00      6.54 o 
   4   2   5       27.89       29.41      1.36 o 
   5   2   5        2.37        4.96      1.02 o 
   6   2   5       51.68       48.63      2.94 o 
   7   2   5      214.24      193.99      5.92 o 
   8   2   5       28.55       31.27      2.95 o 
   9   2   5       53.31       52.48      3.91 o 
  10   2   5       14.24       18.19      3.13 o 
   0   3   5     2171.58     2071.53     24.20 o 
   1   3   5      119.91      138.87      2.46 o 
   2   3   5     2239.30     2272.41     20.73 o 
   3   3   5      950.83      990.93     10.55 o 
   4   3   5        2.09        2.77      0.76 o 
   5   3   5      126.85      120.13      2.49 o 
   6   3   5       49.57       38.24      2.67 o 
   7   3   5       55.36       73.29      3.80 o 
   8   3   5      427.23      400.09      9.45 o 
   9   3   5        3.13        6.71      2.35 o 
  10   3   5       53.71       34.17      3.70 o 
   1   4   5      885.31      869.98      9.22 o 
   2   4   5      229.55      186.34      2.93 o 
   3   4   5     2760.45     2764.38     55.97 o 
   4   4   5      164.76      230.87      3.40 o 
   5   4   5      852.07      826.22      8.60 o 
   6   4   5       35.93       29.79      2.57 o 
   7   4   5      223.33      241.64      6.04 o 
   8   4   5       49.55       47.76      3.48 o 
   9   4   5        0.29        1.67      2.02 o 
  10   4   5        0.30       -0.23      2.83 o 
   0   5   5     4387.45     4642.33     52.47 o 
   1   5   5      572.66      511.95      5.37 o 
   2   5   5     2002.39     2143.41     20.59 o 
   3   5   5       93.84      104.97      2.85 o 
   4   5   5       92.61      109.56      2.23 o 
   5   5   5        3.47        2.71      0.88 o 
   6   5   5      119.18       86.42      3.26 o 
   7   5   5      165.53      161.66      6.07 o 
   8   5   5        5.45        6.63      2.12 o 
   9   5   5       71.64       72.22      4.39 o 
  10   5   5       45.04       53.28      4.72 o 
   1   6   5       41.98       45.21      1.38 o 
   2   6   5      223.48      179.08      2.84 o 
   3   6   5      174.38      178.45      2.95 o 
   4   6   5      126.04      157.90      2.75 o 
   5   6   5        0.28       -0.38      0.86 o 
   6   6   5       63.55       76.69      3.14 o 
   7   6   5      364.12      337.77      7.34 o 
   8   6   5        0.59        0.41      1.86 o 
   9   6   5        1.57       -1.21      2.31 o 
  10   6   5        5.63        4.24      2.89 o 
   0   7   5     3546.79     3415.18     39.02 o 
   1   7   5       96.96       68.43      1.64 o 
   2   7   5      863.18      919.77      9.74 o 
   3   7   5      549.62      565.38      6.45 o 
   4   7   5      244.60      204.27      3.39 o 
   5   7   5      233.13      249.40      4.06 o 
   6   7   5      109.82      104.29      3.06 o 
   7   7   5      100.70      107.95      4.46 o 
   8   7   5        4.24        6.40      2.15 o 
   9   7   5       42.49       39.24      4.85 o 
  10   7   5        3.84        3.71      2.94 o 
   1   8   5        1.12        7.32      0.72 o 
   2   8   5      827.01      767.83      8.35 o 
   3   8   5      142.53      198.82      3.13 o 
   4   8   5       56.77       52.27      1.88 o 
   5   8   5      168.25      151.36      3.09 o 
   6   8   5      346.27      331.55      6.67 o 
   7   8   5        1.29        3.25      1.86 o 
   8   8   5       13.33        8.41      2.45 o 
   9   8   5        0.62        1.95      2.65 o 
  10   8   5       46.90       53.48      4.78 o 
   0   9   5     2630.95     2786.37     34.97 o 
   1   9   5      801.20      732.37      7.21 o 
   2   9   5        5.69       10.22      1.03 o 
   3   9   5        1.12        1.98      0.91 o 
   4   9   5      510.61      440.26      5.59 o 
   5   9   5      240.07      242.36      4.00 o 
   6   9   5      208.93      180.76      4.04 o 
   7   9   5      150.51      153.46      5.45 o 
   8   9   5       95.45      107.64      5.43 o 
   9   9   5       32.15       30.37      3.82 o 
  10   9   5      142.97      143.67      7.02 o 
   1  10   5      480.88      506.70      5.53 o 
   2  10   5       41.05       51.76      1.63 o 
   3  10   5      524.49      537.64      5.96 o 
   4  10   5      559.61      533.07      6.42 o 
   5  10   5      419.28      389.01      5.44 o 
   6  10   5       50.48       37.89      2.50 o 
   7  10   5      480.86      507.58     10.65 o 
   8  10   5       47.81       45.83      3.78 o 
   9  10   5       16.67       24.81      3.57 o 
  10  10   5        8.36       13.82      4.07 o 
   0  11   5       17.99       24.84      1.36 o 
   1  11   5     1813.94     1965.21     17.12 o 
   2  11   5       94.22      108.63      2.07 o 
   3  11   5        9.57       22.71      1.29 o 
   4  11   5       19.77       13.12      1.26 o 
   5  11   5     1844.58     1788.39     18.56 o 
   6  11   5      275.07      283.15      5.68 o 
   7  11   5      100.68       97.45      4.95 o 
   8  11   5        4.96        3.89      2.36 o 
   9  11   5       61.52       63.69      4.68 o 
  10  11   5      128.91      170.26      9.01 o 
   1  12   5      652.97      600.28      6.52 o 
   2  12   5      164.57      166.49      2.89 o 
   3  12   5      258.44      289.55      4.18 o 
   4  12   5        6.63        9.57      1.20 o 
   5  12   5     2120.25     2167.99     22.03 o 
   6  12   5      122.84      110.42      3.65 o 
   7  12   5      385.11      396.05      8.98 o 
   8  12   5        9.12        0.47      2.55 o 
   9  12   5     1100.86     1129.42     22.14 o 
  10  12   5       33.50       22.89      3.92 o 
   0  13   5     1255.45     1301.35     17.39 o 
   1  13   5     1089.86     1083.46     10.28 o 
   2  13   5       63.46       58.30      1.84 o 
   3  13   5     2356.66     2386.55     22.26 o 
   4  13   5       21.76       28.52      1.64 o 
   5  13   5     2462.19     2286.19     24.40 o 
   6  13   5       90.97       88.38      3.70 o 
   7  13   5      149.35      146.94      5.16 o 
   8  13   5        0.29       -1.26      2.52 o 
   9  13   5       14.03       28.39      3.73 o 
  10  13   5       64.44       71.97      5.49 o 
   1  14   5      629.82      630.79      6.59 o 
   2  14   5       52.34       51.09      1.78 o 
   3  14   5       46.89       49.46      2.01 o 
   4  14   5       92.62       87.44      2.62 o 
   5  14   5       41.45       38.78      2.11 o 
   6  14   5       18.19       13.56      1.91 o 
   7  14   5        0.01        1.01      1.81 o 
   8  14   5      101.68       86.03      5.00 o 
   9  14   5       13.25       19.61      3.51 o 
  10  14   5        7.67        3.36      4.75 o 
   0  15   5      330.83      377.11     12.73 o 
   1  15   5     1608.75     1617.80     19.49 o 
   2  15   5      646.81      630.36      7.22 o 
   3  15   5     1520.76     1526.16     15.02 o 
   4  15   5      260.23      245.11      4.30 o 
   5  15   5        0.04        2.70      1.19 o 
   6  15   5      346.55      382.20      6.89 o 
   7  15   5        8.97       13.40      2.35 o 
   8  15   5       13.92       17.14      3.06 o 
   9  15   5       12.37       30.10      4.27 o 
   1  16   5      192.73      183.87      3.20 o 
   2  16   5       96.53      120.13      2.55 o 
   3  16   5       71.94       67.41      2.58 o 
   4  16   5      801.06      780.81     10.52 o 
   5  16   5     1142.29     1175.07     14.12 o 
   6  16   5        0.05        1.82      1.56 o 
   7  16   5      142.00      123.55      4.47 o 
   8  16   5      179.79      206.48      6.87 o 
   9  16   5     1138.11     1201.93     20.85 o 
   0  17   5      926.51     1007.41     14.70 o 
   1  17   5     1282.36     1282.93     13.55 o 
   2  17   5      434.57      417.06      6.09 o 
   3  17   5     2848.83     2772.00     25.67 o 
   4  17   5       91.94       98.39      2.74 o 
   5  17   5        5.37        5.61      1.28 o 
   6  17   5      254.68      270.88      5.68 o 
   7  17   5       34.89       38.60      3.09 o 
   8  17   5       55.81       60.16      4.44 o 
   9  17   5        1.34        8.30      3.18 o 
   1  18   5      674.26      658.78      7.97 o 
   2  18   5      189.01      194.15      3.83 o 
   3  18   5      846.41      781.47     13.40 o 
   4  18   5      323.92      330.84      4.96 o 
   5  18   5      797.25      760.49     10.79 o 
   6  18   5      115.56      123.71      3.67 o 
   7  18   5      825.73      809.90     13.22 o 
   8  18   5       23.56       27.77      3.95 o 
   9  18   5      249.40      244.54      8.08 o 
   0  19   5     1256.99     1448.37     20.35 o 
   1  19   5       28.24       26.46      1.59 o 
   2  19   5       54.63       56.74      2.27 o 
   3  19   5      104.77       94.47      2.86 o 
   4  19   5      582.64      572.94      7.52 o 
   5  19   5     1542.64     1533.33     22.57 o 
   6  19   5        7.52        8.60      1.72 o 
   7  19   5      191.79      195.86      5.75 o 
   8  19   5        0.81        0.79      3.61 o 
   9  19   5       33.00       44.99      4.32 o 
   1  20   5       21.87       28.95      1.69 o 
   2  20   5       88.69       79.18      2.58 o 
   3  20   5      100.90       82.93      2.66 o 
   4  20   5      474.25      434.21      6.84 o 
   5  20   5     1034.41     1004.55     13.85 o 
   6  20   5      222.88      218.98      5.22 o 
   7  20   5      418.55      413.80      9.57 o 
   8  20   5       27.43       21.44      2.85 o 
   9  20   5      313.57      323.90      9.74 o 
   0  21   5       21.54       35.34      2.45 o 
   1  21   5      988.58      934.26     10.77 o 
   2  21   5      613.04      609.44      7.88 o 
   3  21   5       20.68       27.21      1.86 o 
   4  21   5       10.38        2.03      1.25 o 
   5  21   5      775.73      747.40     11.79 o 
   6  21   5       46.24       58.71      3.15 o 
   7  21   5        7.92        7.22      1.94 o 
   8  21   5        1.80        0.08      2.88 o 
   9  21   5        2.75        8.46      3.27 o 
   1  22   5        0.31        1.02      0.98 o 
   2  22   5      363.98      338.86      5.29 o 
   3  22   5      990.23      939.01     11.09 o 
   4  22   5        1.22        1.24      1.16 o 
   5  22   5       55.74       57.19      3.02 o 
   6  22   5      227.47      210.19      9.32 o 
   7  22   5        0.12        1.55      1.92 o 
   8  22   5        9.30        5.00      2.31 o 
   9  22   5        5.23        2.75      2.97 o 
   0  23   5     1264.84     1262.66     18.53 o 
   1  23   5        8.47        7.15      1.25 o 
   2  23   5       95.06       80.13      2.82 o 
   3  23   5      293.43      277.27      4.86 o 
   4  23   5      376.82      368.40      5.85 o 
   5  23   5      168.88      164.58      5.34 o 
   6  23   5       60.25       58.37      3.63 o 
   7  23   5       53.42       56.41      4.11 o 
   8  23   5        9.08       14.44      3.76 o 
   9  23   5       83.42       88.81      5.70 o 
   1  24   5       35.91       32.02      1.97 o 
   2  24   5        5.57       16.79      1.62 o 
   3  24   5      153.93      155.70      3.60 o 
   4  24   5       54.47       56.61      2.58 o 
   5  24   5       11.40       16.41      2.57 o 
   6  24   5       42.26       39.90      3.23 o 
   7  24   5       83.44       91.72      5.12 o 
   8  24   5        4.20        2.07      2.81 o 
   0  25   5      275.33      246.35      5.98 o 
   1  25   5       79.98       91.35      2.88 o 
   2  25   5     1651.39     1554.72     16.70 o 
   3  25   5      627.34      610.96      8.22 o 
   4  25   5        1.66        2.83      1.38 o 
   5  25   5      202.07      195.54      4.96 o 
   6  25   5       63.44       59.58      3.30 o 
   7  25   5      141.23      155.37      6.19 o 
   8  25   5      126.55      141.53      6.37 o 
   1  26   5      156.26      145.00      3.75 o 
   2  26   5        7.39       19.61      1.79 o 
   3  26   5       69.67       68.69      2.85 o 
   4  26   5      241.79      211.30      4.42 o 
   5  26   5       34.03       39.30      2.70 o 
   6  26   5        4.68        1.65      1.76 o 
   7  26   5      324.30      335.98      8.73 o 
   8  26   5        4.93        8.64      3.07 o 
   0  27   5      340.66      266.79      7.33 o 
   1  27   5      121.46      111.51      3.22 o 
   2  27   5       47.77       50.44      2.47 o 
   3  27   5        0.28       -1.20      1.20 o 
   4  27   5        3.04        2.79      1.43 o 
   5  27   5       14.92       19.48      2.38 o 
   6  27   5        0.11       -0.31      1.58 o 
   7  27   5       10.38       20.74      3.29 o 
   8  27   5       94.31       90.44      5.51 o 
   1  28   5      324.19      307.19      6.07 o 
   2  28   5       13.44       31.92      2.44 o 
   3  28   5       61.65       46.70      2.45 o 
   4  28   5       12.61       11.02      1.63 o 
   5  28   5      101.49      112.32      4.06 o 
   6  28   5       12.75       12.14      2.37 o 
   7  28   5       55.90       66.78      4.70 o 
   8  28   5        7.63        8.29      3.14 o 
   0  29   5      532.03      421.20      9.83 o 
   1  29   5      285.03      245.73      5.02 o 
   2  29   5      269.26      208.00      4.38 o 
   3  29   5        1.34        3.55      1.48 o 
   4  29   5       19.77       11.57      1.77 o 
   5  29   5       44.45       46.05      3.04 o 
   6  29   5       73.78       69.32      4.12 o 
   7  29   5       37.98       34.10      5.59 o 
   8  29   5       15.92       18.84      3.62 o 
   1  30   5        6.91        9.49      1.71 o 
   2  30   5       23.72       18.16      1.94 o 
   3  30   5        0.39        1.26      1.40 o 
   4  30   5        9.24        8.58      1.65 o 
   5  30   5       18.51       24.29      2.52 o 
   6  30   5        0.05        0.78      1.79 o 
   7  30   5       57.26       65.00      4.75 o 
   0  31   5      116.05      153.82      5.65 o 
   1  31   5      248.31      228.43      4.67 o 
   2  31   5      238.05      189.32      4.31 o 
   3  31   5      710.60      654.05      9.02 o 
   4  31   5       11.27       11.84      1.86 o 
   5  31   5        6.37        9.13      2.13 o 
   6  31   5        7.95        7.94      2.15 o 
   7  31   5        4.24        8.22      3.04 o 
   1  32   5      396.03      357.11      6.47 o 
   2  32   5      211.74      211.51      4.60 o 
   3  32   5      641.52      605.09      8.67 o 
   4  32   5        5.04        9.06      1.79 o 
   5  32   5       13.29       14.70      2.36 o 
   6  32   5       41.60       44.88      3.30 o 
   7  32   5        2.79        4.71      3.07 o 
   0  33   5      110.81       81.73      4.89 o 
   1  33   5      227.65      218.22      5.03 o 
   2  33   5      421.86      362.19      6.41 o 
   3  33   5       16.58       21.94      2.12 o 
   4  33   5        1.05        1.24      1.57 o 
   5  33   5        6.32       10.15      2.20 o 
   6  33   5        6.38        8.88      2.28 o 
   7  33   5        2.53        4.42      3.19 o 
   1  34   5       15.43       11.33      1.82 o 
   2  34   5        2.42        3.78      1.59 o 
   3  34   5      192.78      187.97      4.45 o 
   4  34   5       30.28       33.63      2.61 o 
   5  34   5       88.16       86.18      4.18 o 
   6  34   5        0.87        1.01      2.02 o 
   0  35   5      174.69      199.75      6.96 o 
   1  35   5       42.58       41.97      2.75 o 
   2  35   5        1.98        3.05      1.59 o 
   3  35   5       35.11       35.77      2.50 o 
   4  35   5       43.87       45.85      2.95 o 
   5  35   5       97.42      100.71      4.99 o 
   6  35   5       46.30       62.03      3.87 o 
   1  36   5       93.51       92.46      3.78 o 
   2  36   5        8.39       11.51      2.08 o 
   3  36   5      405.42      375.09      6.69 o 
   4  36   5      152.73      155.30      4.65 o 
   5  36   5      135.15      136.60      5.05 o 
   6  36   5       12.52        9.94      2.64 o 
   0  37   5        0.67        0.40      2.18 o 
   1  37   5      289.30      268.71      5.82 o 
   2  37   5       15.62       11.96      2.04 o 
   3  37   5      151.95      159.39      4.36 o 
   4  37   5       43.30       39.22      3.00 o 
   5  37   5        0.42        1.17      2.10 o 
   6  37   5       19.48       25.08      3.38 o 
   1  38   5       16.07       25.02      2.39 o 
   2  38   5        2.10        2.53      1.80 o 
   3  38   5        4.87        6.39      1.89 o 
   4  38   5       42.69       43.95      3.04 o 
   5  38   5      274.64      274.39      6.82 o 
   0  39   5      116.32      113.44      5.69 o 
   1  39   5       57.82       62.40      3.38 o 
   2  39   5      162.13      153.85      4.89 o 
   3  39   5       22.17       18.90      2.28 o 
   4  39   5       31.66       28.57      2.81 o 
   5  39   5        8.34       10.12      2.57 o 
   1  40   5       17.29       16.49      2.26 o 
   2  40   5        0.07        3.07      1.84 o 
   3  40   5       57.39       68.74      3.63 o 
   4  40   5       14.04       17.53      2.56 o 
   0  41   5      334.35      349.12     10.04 o 
   1  41   5       80.57       89.30      4.44 o 
   2  41   5       41.91       47.62      3.16 o 
   3  41   5       11.45        7.28      2.15 o 
   4  41   5       36.11       36.33      3.13 o 
   1  42   5       44.18       46.56      3.20 o 
   2  42   5       23.99       21.60      2.51 o 
   3  42   5        2.91        1.66      2.06 o 
   0  43   5       83.48       98.54      5.99 o 
   1  43   5      106.32      100.70      4.42 o 
   2  43   5       16.23       20.86      2.53 o 
   3  43   5      372.47      354.02      8.17 o 
   1  44   5       20.26       19.61      2.63 o 
   2  44   5       26.36       30.87      2.93 o 
   0  45   5       18.76       15.98      3.87 o 
   0   0   6      347.30      311.94      7.36 o 
   1   0   6        3.39        0.90      0.86 o 
   2   0   6     4443.95     5000.38     62.26 o 
   3   0   6     1855.44     1990.19     29.72 o 
   4   0   6      524.25      499.15      9.79 o 
   5   0   6       32.81       34.44      2.91 o 
   6   0   6      170.98      156.81      6.58 o 
   7   0   6      197.75      186.94     21.79 o 
   8   0   6       84.08       70.17      7.12 o 
   9   0   6        8.20        7.27      3.39 o 
  10   0   6       21.73       17.62      5.93 o 
   1   1   6      180.36      214.25      2.96 o 
   2   1   6        5.83       11.48      1.46 o 
   3   1   6      420.01      375.51      5.82 o 
   4   1   6        3.75        2.93      1.26 o 
   5   1   6       18.28       19.83      1.47 o 
   6   1   6        9.28        4.64      1.81 o 
   7   1   6      119.06      104.72      4.90 o 
   8   1   6       19.37       17.35      2.52 o 
   9   1   6       14.28       10.65      2.56 o 
  10   1   6       93.19      102.47      6.22 o 
   0   2   6      819.00      843.60     11.08 o 
   1   2   6      126.60      156.95      2.61 o 
   2   2   6      202.61      195.41      2.96 o 
   3   2   6       26.70       35.79      2.02 o 
   4   2   6       76.51       86.23      2.53 o 
   5   2   6        0.82       -0.46      0.96 o 
   6   2   6      100.33       80.10      3.55 o 
   7   2   6       91.15       78.84      4.03 o 
   8   2   6       48.85       52.17      3.61 o 
   9   2   6       15.04       16.17      3.46 o 
  10   2   6      146.01      160.34      7.19 o 
   1   3   6      252.16      260.49      3.62 o 
   2   3   6      696.64      722.67      7.43 o 
   3   3   6      868.70      791.91     10.19 o 
   4   3   6       25.19       18.89      1.53 o 
   5   3   6       39.91       48.24      2.15 o 
   6   3   6        8.31        8.52      1.74 o 
   7   3   6      506.15      478.06      9.11 o 
   8   3   6        7.14        6.77      2.24 o 
   9   3   6       41.65       41.14      4.04 o 
  10   3   6        8.63        6.17      3.21 o 
   0   4   6      321.91      347.70      6.79 o 
   1   4   6      786.85      733.55      7.76 o 
   2   4   6      157.44      178.01      2.96 o 
   3   4   6     1321.46     1313.94     18.98 o 
   4   4   6      717.88      701.61     10.73 o 
   5   4   6       17.60       17.39      1.55 o 
   6   4   6      168.55      122.14      3.75 o 
   7   4   6        0.00        2.47      1.86 o 
   8   4   6       44.69       44.96      3.73 o 
   9   4   6       79.19      105.09      6.48 o 
  10   4   6        3.37        1.97      3.14 o 
   1   5   6      285.58      269.64      3.54 o 
   2   5   6       34.23       36.80      1.41 o 
   3   5   6      831.72      852.03      9.03 o 
   4   5   6       31.16       33.57      1.84 o 
   5   5   6       70.00       73.65      2.68 o 
   6   5   6       37.56       25.88      2.24 o 
   7   5   6      150.77      119.97      5.14 o 
   8   5   6       11.41       11.57      2.76 o 
   9   5   6       88.78      109.07      5.81 o 
  10   5   6       18.69       27.81      4.06 o 
   0   6   6      199.65      234.33      4.74 o 
   1   6   6      262.06      266.83      3.54 o 
   2   6   6      654.96      717.91      8.16 o 
   3   6   6       18.96       24.99      1.36 o 
   4   6   6      580.96      592.34      7.96 o 
   5   6   6       29.67       37.18      1.87 o 
   6   6   6       39.92       35.48      2.47 o 
   7   6   6      100.24       83.82      5.70 o 
   8   6   6      154.53      146.92      5.68 o 
   9   6   6       69.97       67.47      4.86 o 
  10   6   6       58.70       61.16      5.09 o 
   1   7   6      205.52      200.21      2.92 o 
   2   7   6       16.90       21.31      1.41 o 
   3   7   6     1705.41     1742.13     16.70 o 
   4   7   6     1011.43     1012.90     11.33 o 
   5   7   6        8.60        5.41      1.33 o 
   6   7   6      263.36      283.96      6.35 o 
   7   7   6      271.01      258.96      7.12 o 
   8   7   6      211.31      215.67      6.96 o 
   9   7   6        2.36       -1.16      2.54 o 
   0   8   6        1.54        3.94      0.93 o 
   1   8   6      205.20      244.75      3.72 o 
   2   8   6      400.45      360.40      4.47 o 
   3   8   6      149.02      147.31      2.79 o 
   4   8   6      466.03      464.48      6.81 o 
   5   8   6       80.97       83.68      3.00 o 
   6   8   6        6.19        1.83      1.54 o 
   7   8   6       79.17       70.79      4.40 o 
   8   8   6       24.34       21.73      3.21 o 
   9   8   6        0.01       -1.81      2.54 o 
   1   9   6      703.97      719.64      7.33 o 
   2   9   6      897.45      894.16      9.94 o 
   3   9   6       15.02       17.07      1.39 o 
   4   9   6     1938.83     1854.85     22.05 o 
   5   9   6      779.75      775.13     10.18 o 
   6   9   6       74.11       75.37      3.75 o 
   7   9   6       69.12       68.61      4.40 o 
   8   9   6       44.20       45.17      3.96 o 
   9   9   6      181.27      217.24      7.41 o 
   0  10   6     1972.55     2053.15     28.77 o 
   1  10   6      499.80      526.55      6.16 o 
   2  10   6        4.54       11.89      1.28 o 
   3  10   6      365.13      326.61      4.67 o 
   4  10   6       74.07       77.07      3.64 o 
   5  10   6      129.36      134.95      3.61 o 
   6  10   6       70.05       60.76      3.39 o 
   7  10   6        3.71        4.64      2.36 o 
   8  10   6       13.40       16.53      2.91 o 
   9  10   6      166.65      182.36      6.97 o 
   1  11   6      264.38      256.92      3.72 o 
   2  11   6       28.32       19.11      1.24 o 
   3  11   6     1210.70     1213.15     12.44 o 
   4  11   6       45.32       35.08      1.88 o 
   5  11   6      487.74      464.89     14.08 o 
   6  11   6      168.71      153.53      4.78 o 
   7  11   6        4.69       -0.10      2.16 o 
   8  11   6        5.20        3.28      2.45 o 
   9  11   6       48.67       55.23      4.55 o 
   0  12   6      317.09      277.82      6.49 o 
   1  12   6     1010.87      962.44     10.96 o 
   2  12   6     1306.01     1334.46     13.33 o 
   3  12   6       35.03       33.85      1.82 o 
   4  12   6       99.08      106.46      2.93 o 
   5  12   6       42.51       43.64      2.70 o 
   6  12   6      203.60      196.96      5.34 o 
   7  12   6      143.44      131.57      5.39 o 
   8  12   6      155.09      168.48      6.28 o 
   9  12   6       97.45      126.08      7.30 o 
   1  13   6      327.17      309.38      4.93 o 
   2  13   6       28.73       22.43      1.40 o 
   3  13   6      134.54      124.20      2.75 o 
   4  13   6     3513.60     3227.11     33.27 o 
   5  13   6      229.54      239.04      5.13 o 
   6  13   6      902.54      874.10     14.14 o 
   7  13   6       42.56       40.36      3.67 o 
   8  13   6      399.11      388.02     10.87 o 
   9  13   6        2.73        1.23      2.65 o 
   0  14   6      472.18      422.85      8.80 o 
   1  14   6      456.64      437.73      6.29 o 
   2  14   6      140.21      168.05      3.33 o 
   3  14   6      473.59      459.20      5.98 o 
   4  14   6      953.17     1014.90     11.03 o 
   5  14   6        0.03       -0.61      1.15 o 
   6  14   6      113.48      144.28      5.06 o 
   7  14   6       23.66       18.24      4.06 o 
   8  14   6       13.34       19.98      3.21 o 
   9  14   6       18.93       14.97      3.90 o 
   1  15   6       68.63       81.02      2.49 o 
   2  15   6      215.16      225.17      4.73 o 
   3  15   6       11.01        7.49      1.23 o 
   4  15   6      811.78      846.98      9.96 o 
   5  15   6        2.24        5.38      1.41 o 
   6  15   6      164.46      173.58      5.03 o 
   7  15   6      430.53      425.22      9.64 o 
   8  15   6        3.77        5.02      2.72 o 
   9  15   6       19.89       18.05      5.33 o 
   0  16   6      164.18      166.50     12.61 o 
   1  16   6       22.81       17.22      1.38 o 
   2  16   6       22.01       27.49      1.74 o 
   3  16   6      626.56      597.76      7.76 o 
   4  16   6     2732.30     2615.68     24.75 o 
   5  16   6       49.54       55.10      2.57 o 
   6  16   6        3.25        5.68      2.00 o 
   7  16   6       98.30      108.32      5.36 o 
   8  16   6      275.05      264.73      7.93 o 
   9  16   6        0.42        1.85      2.72 o 
   1  17   6       52.12       52.76      2.14 o 
   2  17   6      171.67      164.06      3.44 o 
   3  17   6       93.58       93.25      2.81 o 
   4  17   6       29.56       36.14      2.21 o 
   5  17   6      195.58      190.00      4.14 o 
   6  17   6      510.29      507.24      9.33 o 
   7  17   6       89.92       97.71      5.41 o 
   8  17   6       90.52       95.69      5.51 o 
   9  17   6        1.83        2.13      2.97 o 
   0  18   6     1036.42      953.35     32.34 o 
   1  18   6      699.39      670.05      8.30 o 
   2  18   6      901.70      822.17      9.84 o 
   3  18   6      795.78      816.19     10.20 o 
   4  18   6     2222.67     2063.99     23.45 o 
   5  18   6        0.01        0.19      1.35 o 
   6  18   6      125.68      116.81      4.36 o 
   7  18   6      173.20      176.37      6.26 o 
   8  18   6        1.69        2.71      2.56 o 
   9  18   6        3.35       -0.91      2.99 o 
   1  19   6       88.43      123.01      3.57 o 
   2  19   6      204.61      195.74      3.89 o 
   3  19   6      956.06      892.95     10.68 o 
   4  19   6      606.97      631.92      8.37 o 
   5  19   6        1.93        0.51      1.31 o 
   6  19   6      153.94      143.07      4.73 o 
   7  19   6        7.86        4.43      2.45 o 
   8  19   6       80.87       86.49      5.29 o 
   9  19   6        1.38        1.18      2.97 o 
   0  20   6       32.06       26.37      2.81 o 
   1  20   6      445.99      430.89      7.18 o 
   2  20   6        2.20        4.17      1.22 o 
   3  20   6       37.38       40.54      2.19 o 
   4  20   6        3.13        4.76      1.41 o 
   5  20   6       64.25       63.73      3.20 o 
   6  20   6      235.49      246.50      6.30 o 
   7  20   6       48.50       37.13      4.20 o 
   8  20   6       88.66      100.17      6.68 o 
   1  21   6        3.49        2.15      1.21 o 
   2  21   6        0.24       -0.97      0.97 o 
   3  21   6      738.88      720.04      9.20 o 
   4  21   6        3.34        3.28      1.30 o 
   5  21   6      111.16      105.06      3.54 o 
   6  21   6        2.61        1.49      1.56 o 
   7  21   6        0.60        3.69      2.81 o 
   8  21   6       22.29       31.95      4.23 o 
   0  22   6       80.08       94.18      4.36 o 
   1  22   6        1.16       -1.12      1.12 o 
   2  22   6      506.06      449.58      9.03 o 
   3  22   6      252.97      254.09      5.02 o 
   4  22   6        0.37       -0.90      1.25 o 
   5  22   6        0.77        1.78      1.57 o 
   6  22   6       77.59       77.21      3.70 o 
   7  22   6       28.65       34.84      5.57 o 
   8  22   6       14.42       13.93      3.62 o 
   1  23   6       59.96       61.08      2.96 o 
   2  23   6       32.76       32.70      2.21 o 
   3  23   6       11.44       13.14      1.61 o 
   4  23   6       19.25       24.76      2.30 o 
   5  23   6      202.46      193.36      4.72 o 
   6  23   6      139.33      139.19      4.60 o 
   7  23   6      119.87      121.51      6.38 o 
   8  23   6       65.20       61.06      5.32 o 
   0  24   6      740.89      694.60     13.51 o 
   1  24   6      155.62      118.76      3.73 o 
   2  24   6      421.72      391.97      6.16 o 
   3  24   6      100.58      118.30      3.40 o 
   4  24   6       49.31       40.67      2.49 o 
   5  24   6        3.73        0.86      2.05 o 
   6  24   6        6.99       12.80      2.14 o 
   7  24   6       90.75       82.51      5.74 o 
   8  24   6       38.46       45.41      4.82 o 
   1  25   6      191.41      207.54      4.93 o 
   2  25   6       43.54       55.75      2.62 o 
   3  25   6     1104.57     1029.61     12.30 o 
   4  25   6        2.06        3.71      1.45 o 
   5  25   6        6.76        5.87      1.82 o 
   6  25   6        3.87       -1.03      1.63 o 
   7  25   6       67.87       71.54      5.57 o 
   8  25   6       29.58       31.03      4.41 o 
   0  26   6       55.86       75.42      4.39 o 
   1  26   6       22.51       27.62      2.09 o 
   2  26   6       22.40       22.50      2.56 o 
   3  26   6       83.23       70.47      3.49 o 
   4  26   6       54.00       60.26      3.45 o 
   5  26   6       10.58        5.68      1.95 o 
   6  26   6       56.32       57.73      3.76 o 
   7  26   6       49.11       62.82      5.13 o 
   8  26   6      174.88      189.69      8.09 o 
   1  27   6       76.60       75.47      3.21 o 
   2  27   6        0.38        4.76      1.55 o 
   3  27   6      215.13      189.15      4.24 o 
   4  27   6        5.10        4.45      1.50 o 
   5  27   6        0.03        0.91      1.66 o 
   6  27   6       88.63      105.01      4.63 o 
   7  27   6       92.28      106.10      5.65 o 
   0  28   6      138.48      115.78      5.01 o 
   1  28   6       36.24       36.38      2.41 o 
   2  28   6     1367.32     1205.19     14.98 o 
   3  28   6      335.10      369.90      6.21 o 
   4  28   6       31.99       42.87      2.57 o 
   5  28   6       22.39       20.29      2.50 o 
   6  28   6       45.79       57.18      3.73 o 
   7  28   6       63.76       76.79      5.02 o 
   1  29   6       20.37       29.08      2.27 o 
   2  29   6       95.26      101.76      3.76 o 
   3  29   6      476.99      461.44      7.25 o 
   4  29   6       34.73       35.27      2.42 o 
   5  29   6       83.27       88.64      4.08 o 
   6  29   6       48.57       49.77      3.29 o 
   7  29   6       63.25       62.86      4.76 o 
   0  30   6       22.09       23.72      3.03 o 
   1  30   6        0.00        0.74      1.63 o 
   2  30   6      164.88      160.93      4.39 o 
   3  30   6      156.47      135.75      4.06 o 
   4  30   6       64.74       58.71      2.95 o 
   5  30   6       58.08       57.74      3.48 o 
   6  30   6        0.33       -1.95      1.95 o 
   7  30   6       25.95       17.77      3.54 o 
   1  31   6       56.39       37.83      2.64 o 
   2  31   6       81.24       83.58      3.79 o 
   3  31   6        0.69        2.42      1.60 o 
   4  31   6      107.21      102.27      3.74 o 
   5  31   6       95.48      101.95      5.85 o 
   6  31   6       86.14      104.57      4.63 o 
   7  31   6      149.23      158.78      7.99 o 
   0  32   6      373.76      315.43      8.77 o 
   1  32   6      128.85       93.28      3.75 o 
   2  32   6      480.86      458.55      7.84 o 
   3  32   6      288.08      270.33      5.79 o 
   4  32   6       89.67       89.84      3.95 o 
   5  32   6       15.35       15.94      2.56 o 
   6  32   6        2.39        3.91      2.33 o 
   1  33   6      100.34       86.29      4.78 o 
   2  33   6        7.74        9.90      1.91 o 
   3  33   6      241.75      258.18      5.74 o 
   4  33   6      219.22      209.07      5.17 o 
   5  33   6      105.39      116.03      4.96 o 
   6  33   6      128.34      137.20      5.15 o 
   0  34   6        8.12       16.98      3.03 o 
   1  34   6       58.46       84.21      3.77 o 
   2  34   6       22.41       24.97      2.60 o 
   3  34   6      124.44      136.47      4.47 o 
   4  34   6       24.67       15.54      2.47 o 
   5  34   6       28.77       30.02      2.98 o 
   6  34   6       28.53       30.20      3.05 o 
   1  35   6       57.59       50.00      3.02 o 
   2  35   6        4.85        5.88      1.90 o 
   3  35   6        5.34        9.15      2.03 o 
   4  35   6      545.36      541.72      9.80 o 
   5  35   6       17.87       16.20      2.56 o 
   6  35   6      117.35      123.96      8.59 o 
   0  36   6        6.75        3.78      3.15 o 
   1  36   6        5.95        5.15      1.79 o 
   2  36   6       21.54       16.56      2.36 o 
   3  36   6       60.51       65.26      3.75 o 
   4  36   6      101.39      113.78      4.91 o 
   5  36   6        1.63        3.57      2.29 o 
   1  37   6        0.52        5.09      1.86 o 
   2  37   6       23.88       20.78      2.33 o 
   3  37   6       75.60       65.36      3.54 o 
   4  37   6      115.03      141.41      5.25 o 
   5  37   6      129.90      160.71      6.06 o 
   0  38   6       14.62       20.46      3.36 o 
   1  38   6       58.00       57.00      3.29 o 
   2  38   6       19.84       23.23      2.48 o 
   3  38   6        0.05        0.56      1.91 o 
   4  38   6        1.63        0.68      2.08 o 
   1  39   6       61.47       67.50      3.59 o 
   2  39   6      139.25      153.90      4.75 o 
   3  39   6       33.59       33.70      3.09 o 
   4  39   6       12.91        5.78      2.55 o 
   0  40   6      158.71      171.56      7.21 o 
   1  40   6        7.89       10.70      2.16 o 
   2  40   6       42.62       45.21      4.31 o 
   3  40   6       51.09       59.72      3.54 o 
   1  41   6      191.36      215.35      5.65 o 
   2  41   6       24.85       26.19      2.64 o 
   3  41   6       15.13       18.53      3.86 o 
   0  42   6      328.85      347.27     10.37 o 
   1  42   6       26.33       34.47      2.94 o 
   2  42   6        2.79        2.01      2.03 o 
   1  43   6        4.04        6.17      2.33 o 
   1   0   7       69.81       95.22      3.24 o 
   2   0   7       10.55        7.11      1.62 o 
   3   0   7     1315.49     1303.06     18.75 o 
   4   0   7       48.60       61.65      5.83 o 
   5   0   7      244.27      252.27      6.90 o 
   6   0   7       24.94       23.24      5.21 o 
   7   0   7       31.29       29.06      4.18 o 
   8   0   7       91.99       86.70      8.30 o 
   9   0   7       58.39       44.31     10.07 o 
   0   1   7      132.85      104.86      3.21 o 
   1   1   7       39.22       28.50      1.51 o 
   2   1   7     1187.49     1249.20     12.64 o 
   3   1   7      985.63      978.37     10.52 o 
   4   1   7       12.10        3.03      1.10 o 
   5   1   7      400.99      336.77      5.13 o 
   6   1   7       22.17       25.87      2.30 o 
   7   1   7        3.48        4.90      2.05 o 
   8   1   7       16.22       17.27      3.56 o 
   9   1   7       53.01       40.81      4.71 o 
   1   2   7       36.49       41.14      1.62 o 
   2   2   7      189.04      151.68      2.97 o 
   3   2   7      319.43      349.39      4.97 o 
   4   2   7      846.92      853.51     10.63 o 
   5   2   7        2.25        1.33      1.20 o 
   6   2   7      152.78      152.11      4.31 o 
   7   2   7       48.26       39.81      3.33 o 
   8   2   7       41.04       45.72      4.50 o 
   9   2   7        7.38       12.86      3.57 o 
   0   3   7      259.91      247.10      5.28 o 
   1   3   7      156.63      190.64      3.19 o 
   2   3   7       20.09       22.34      1.67 o 
   3   3   7      690.01      733.27      8.34 o 
   4   3   7      288.65      318.44      5.15 o 
   5   3   7       35.31       31.63      1.98 o 
   6   3   7       95.47       83.86      4.36 o 
   7   3   7       27.90       17.72      4.10 o 
   8   3   7       37.68       31.36      3.51 o 
   9   3   7      104.89       96.74      5.93 o 
   1   4   7       52.89       60.43      1.91 o 
   2   4   7      123.20      137.61      3.02 o 
   3   4   7     1684.78     1590.80     20.11 o 
   4   4   7      789.54      783.19      9.49 o 
   5   4   7      252.88      205.39      4.48 o 
   6   4   7       12.80        9.00      1.85 o 
   7   4   7       43.76       38.75      3.44 o 
   8   4   7        2.34        0.43      2.54 o 
   9   4   7        3.34        4.97      2.89 o 
   0   5   7      191.14      138.57      3.76 o 
   1   5   7      835.60      847.50      9.00 o 
   2   5   7       26.57        9.24      1.07 o 
   3   5   7      334.13      333.47      7.68 o 
   4   5   7        1.21        2.09      1.20 o 
   5   5   7      337.78      318.12     10.81 o 
   6   5   7       63.75       52.27      3.24 o 
   7   5   7        0.08       -1.77      2.00 o 
   8   5   7        7.23        5.45      2.51 o 
   9   5   7       15.79       10.49      3.21 o 
   1   6   7      168.00      162.34      2.90 o 
   2   6   7       15.65       23.60      1.69 o 
   3   6   7      155.44      140.70      3.46 o 
   4   6   7      328.30      292.17      5.29 o 
   5   6   7       14.56       14.99      1.67 o 
   6   6   7        8.87        2.40      1.76 o 
   7   6   7       77.86       75.29      4.55 o 
   8   6   7       33.80       33.51      3.73 o 
   9   6   7        7.35        6.23      2.97 o 
   0   7   7      625.29      645.13     11.37 o 
   1   7   7       11.45       10.40      1.05 o 
   2   7   7      690.32      668.83      8.24 o 
   3   7   7       18.18       16.36      1.58 o 
   4   7   7     1263.69     1289.61     15.06 o 
   5   7   7       65.97       64.52      3.08 o 
   6   7   7      112.43      129.14      4.44 o 
   7   7   7        8.78        9.49      2.45 o 
   8   7   7      167.47      154.13      6.13 o 
   9   7   7        3.01        0.62      2.59 o 
   1   8   7        0.83        0.68      0.93 o 
   2   8   7      177.12      184.58      3.56 o 
   3   8   7      474.19      438.64      6.62 o 
   4   8   7      564.10      549.59      7.91 o 
   5   8   7      285.61      258.73      5.97 o 
   6   8   7      153.23      142.19      4.62 o 
   7   8   7       56.90       62.18      4.24 o 
   8   8   7        0.26        2.25      2.51 o 
   9   8   7       12.32       10.23      3.29 o 
   0   9   7      233.42      267.77      6.54 o 
   1   9   7      279.04      278.03      4.42 o 
   2   9   7       46.93       52.90      2.11 o 
   3   9   7      515.35      548.20      7.66 o 
   4   9   7     1112.22     1044.41     12.71 o 
   5   9   7      104.58       99.96      4.06 o 
   6   9   7        1.18       -1.57      1.57 o 
   7   9   7        1.96       -0.78      2.12 o 
   8   9   7      177.52      191.61      6.58 o 
   9   9   7        1.86        5.76      2.91 o 
   1  10   7      355.04      352.77      5.65 o 
   2  10   7       46.75       50.37      2.14 o 
   3  10   7      143.65      150.06      4.45 o 
   4  10   7      170.89      142.22      3.73 o 
   5  10   7       20.93       20.54      2.02 o 
   6  10   7       10.19       10.99      2.15 o 
   7  10   7        8.09        8.13      2.59 o 
   8  10   7        6.53       12.43      2.97 o 
   9  10   7       64.46       69.43      5.13 o 
   0  11   7       86.21      117.28      4.23 o 
   1  11   7      272.65      279.32      4.87 o 
   2  11   7       60.55       58.39      3.41 o 
   3  11   7      101.96       86.28      2.77 o 
   4  11   7       57.47       61.94      2.80 o 
   5  11   7       26.83       35.38      2.53 o 
   6  11   7      516.21      518.08      9.51 o 
   7  11   7       33.42       39.46      3.54 o 
   8  11   7       44.55       45.66      4.40 o 
   9  11   7       13.61       12.52      3.40 o 
   1  12   7       34.65       18.32      1.61 o 
   2  12   7       14.54       15.99      1.45 o 
   3  12   7       56.53       55.39      2.75 o 
   4  12   7      733.87      701.26      8.96 o 
   5  12   7      419.05      437.38      7.64 o 
   6  12   7      201.57      205.30      5.58 o 
   7  12   7       23.42       26.57      4.17 o 
   8  12   7      276.53      310.02      8.62 o 
   9  12   7       49.00       65.26      5.85 o 
   0  13   7     2225.72     2256.14     34.25 o 
   1  13   7      200.54      179.16      3.91 o 
   2  13   7      922.37      910.50     12.10 o 
   3  13   7        8.29        6.06      1.41 o 
   4  13   7      913.32      958.91     12.10 o 
   5  13   7      352.89      320.95     10.15 o 
   6  13   7       78.23       81.36      5.13 o 
   7  13   7       13.77       13.42      2.98 o 
   8  13   7      135.46      152.60      7.08 o 
   9  13   7       23.42       27.34      4.02 o 
   1  14   7      716.17      683.12      9.16 o 
   2  14   7        4.28        2.11      1.11 o 
   3  14   7      485.66      474.77      7.21 o 
   4  14   7       56.49       67.70      2.95 o 
   5  14   7       15.51       18.17      1.99 o 
   6  14   7        0.22       -1.52      2.11 o 
   7  14   7        4.90        2.55      2.91 o 
   8  14   7        0.10       -0.23      2.51 o 
   9  14   7       11.30       19.66      3.73 o 
   0  15   7      678.36      668.39     12.79 o 
   1  15   7       10.81       20.70      1.76 o 
   2  15   7      190.25      211.62      4.43 o 
   3  15   7      884.89      885.09     10.58 o 
   4  15   7       66.49       75.51      3.16 o 
   5  15   7      426.42      413.72      7.49 o 
   6  15   7        2.51        3.63      2.18 o 
   7  15   7        1.07        6.21      2.45 o 
   8  15   7      154.23      150.94      6.40 o 
   1  16   7      261.64      226.15      4.64 o 
   2  16   7      586.54      574.79      8.26 o 
   3  16   7        0.70        1.84      1.32 o 
   4  16   7       87.40       84.92      3.24 o 
   5  16   7       24.82       22.98      2.24 o 
   6  16   7       17.08       22.15      3.98 o 
   7  16   7      669.13      680.25     15.02 o 
   8  16   7       84.42      123.34      7.72 o 
   0  17   7     2929.97     2578.40     38.89 o 
   1  17   7       18.43       23.01      2.02 o 
   2  17   7     1990.14     1876.94     20.91 o 
   3  17   7      698.86      670.88      8.72 o 
   4  17   7      239.44      246.22      5.05 o 
   5  17   7       22.43       16.04      1.90 o 
   6  17   7       85.30      106.24      5.95 o 
   7  17   7        8.99       15.89      3.45 o 
   8  17   7       69.16       77.99      6.30 o 
   1  18   7      293.39      299.22      5.88 o 
   2  18   7      259.49      240.79      4.89 o 
   3  18   7      232.23      221.76      4.39 o 
   4  18   7      251.53      244.84      4.97 o 
   5  18   7      332.68      334.25      7.19 o 
   6  18   7       86.98       88.22      5.35 o 
   7  18   7       97.40       91.25      6.24 o 
   8  18   7       61.29       65.85      5.43 o 
   0  19   7      644.24      596.71     15.78 o 
   1  19   7     1183.45     1182.53     14.31 o 
   2  19   7        2.11        5.01      1.58 o 
   3  19   7      806.67      777.26     10.56 o 
   4  19   7      447.47      466.65      7.45 o 
   5  19   7        0.56        0.99      1.56 o 
   6  19   7      102.25      108.35      6.89 o 
   7  19   7        5.76       10.65      3.95 o 
   8  19   7      388.73      420.47     11.80 o 
   1  20   7        0.35        2.20      1.59 o 
   2  20   7       19.97       28.71      2.12 o 
   3  20   7      236.55      223.57      5.27 o 
   4  20   7       63.58       67.31      2.85 o 
   5  20   7        6.17        8.18      1.82 o 
   6  20   7       52.28       57.77      4.02 o 
   7  20   7       77.88       76.35      5.57 o 
   8  20   7       53.08       56.55      5.20 o 
   0  21   7       46.21       61.75      5.54 o 
   1  21   7       45.71       46.57      2.53 o 
   2  21   7      473.07      451.47      7.29 o 
   3  21   7       42.82       45.10      2.60 o 
   4  21   7       15.97       13.56      1.74 o 
   5  21   7        6.24        4.26      1.70 o 
   6  21   7       97.73       95.99      4.98 o 
   7  21   7       24.99       31.51      4.24 o 
   8  21   7        4.64        2.96      3.28 o 
   1  22   7      171.81      180.82      4.65 o 
   2  22   7        0.94        1.87      1.44 o 
   3  22   7       64.99       61.26      2.95 o 
   4  22   7      223.40      244.21      4.90 o 
   5  22   7        4.58        6.36      1.82 o 
   6  22   7        6.93        3.51      2.38 o 
   7  22   7        6.40        3.53      2.98 o 
   8  22   7       18.86       22.41      4.72 o 
   0  23   7      103.04       91.59      4.78 o 
   1  23   7      738.17      742.21     11.50 o 
   2  23   7       96.51      104.38      3.68 o 
   3  23   7     1243.32     1152.71     14.42 o 
   4  23   7      399.81      385.06      6.40 o 
   5  23   7        1.21        0.99      1.70 o 
   6  23   7        2.40        3.43      2.38 o 
   7  23   7       16.19       18.79      4.60 o 
   8  23   7      154.17      156.74     10.27 o 
   1  24   7       13.65       12.06      1.76 o 
   2  24   7        1.19       -1.19      1.34 o 
   3  24   7        1.61        7.24      1.81 o 
   4  24   7       63.48       72.50      3.30 o 
   5  24   7        1.01        2.14      1.86 o 
   6  24   7      127.54      131.06      5.01 o 
   7  24   7        0.03       -0.63      2.94 o 
   0  25   7      220.58      188.91      6.39 o 
   1  25   7      334.47      292.31      5.77 o 
   2  25   7      121.84      118.09      4.00 o 
   3  25   7      503.62      465.50      8.13 o 
   4  25   7      535.06      523.90      8.92 o 
   5  25   7       18.55       26.32      3.11 o 
   6  25   7        5.72        5.78      2.02 o 
   7  25   7       14.58       23.17      3.62 o 
   1  26   7        5.22        3.85      1.61 o 
   2  26   7        7.78        4.68      1.63 o 
   3  26   7        6.99        5.69      1.90 o 
   4  26   7      265.94      262.84      5.65 o 
   5  26   7        6.44       -0.22      1.94 o 
   6  26   7       16.13       22.58      3.10 o 
   7  26   7       77.65       75.51      5.85 o 
   0  27   7       47.19       46.23      3.81 o 
   1  27   7        5.53        3.40      1.74 o 
   2  27   7      460.91      425.07      7.37 o 
   3  27   7       42.91       46.46      3.14 o 
   4  27   7        0.92       -0.50      1.45 o 
   5  27   7        1.75        3.26      1.95 o 
   6  27   7       69.24       73.50      5.56 o 
   7  27   7       38.13       45.45      4.84 o 
   1  28   7      116.38      101.60      3.79 o 
   2  28   7       49.21       58.81      3.12 o 
   3  28   7       19.79       20.79      2.24 o 
   4  28   7        6.92        7.87      1.91 o 
   5  28   7       35.40       25.42      3.46 o 
   6  28   7      122.99      135.21      5.42 o 
   7  28   7        4.71        0.16      3.32 o 
   0  29   7      163.19      153.69      6.07 o 
   1  29   7       19.50       36.16      2.53 o 
   2  29   7       92.19       73.32      4.32 o 
   3  29   7        0.62       -1.25      1.58 o 
   4  29   7       10.22       10.71      2.06 o 
   5  29   7       62.55       64.57      5.37 o 
   6  29   7        0.60       -1.96      1.96 o 
   1  30   7       55.00       50.27      2.87 o 
   2  30   7        4.16        2.84      1.77 o 
   3  30   7        6.84        9.27      1.91 o 
   4  30   7        2.95        1.95      1.98 o 
   5  30   7       55.56       62.18      5.33 o 
   6  30   7        1.53        0.15      2.31 o 
   0  31   7       56.31       63.34      4.61 o 
   1  31   7        5.70        1.96      1.60 o 
   2  31   7      342.49      294.56      6.60 o 
   3  31   7      272.12      290.37      6.17 o 
   4  31   7        5.92        8.52      2.25 o 
   5  31   7       37.91       50.06      3.84 o 
   6  31   7        0.37       -2.56      2.56 o 
   1  32   7       71.99       57.01      3.20 o 
   2  32   7       55.01       66.06      3.63 o 
   3  32   7      313.86      323.70      6.66 o 
   4  32   7      450.24      443.59      8.82 o 
   5  32   7       54.22       50.96      3.94 o 
   6  32   7       27.35       19.49      3.47 o 
   0  33   7      119.79      120.62      6.16 o 
   1  33   7      113.45      104.29      4.15 o 
   2  33   7       10.73        6.08      1.98 o 
   3  33   7        1.59        0.97      1.82 o 
   4  33   7        4.98        5.98      2.15 o 
   5  33   7       55.88       76.90      4.64 o 
   1  34   7       11.45        7.11      1.89 o 
   2  34   7        1.08        1.13      1.71 o 
   3  34   7        2.33        4.97      1.93 o 
   4  34   7       22.80       25.61      2.95 o 
   5  34   7      157.35      150.56      7.12 o 
   0  35   7      121.48      132.38      6.23 o 
   1  35   7       54.73       62.28      3.45 o 
   2  35   7        6.13        6.71      1.99 o 
   3  35   7        5.11        6.64      2.14 o 
   4  35   7       51.81       56.42      3.73 o 
   5  35   7       17.36        7.33      2.94 o 
   1  36   7       41.04       41.98      2.95 o 
   2  36   7        0.18        0.38      1.82 o 
   3  36   7      101.05      112.28      4.82 o 
   4  36   7      243.13      238.00      6.51 o 
   0  37   7        4.52        0.75      2.55 o 
   1  37   7      265.94      264.20      6.06 o 
   2  37   7        3.90        6.19      2.18 o 
   3  37   7      119.29      125.27      4.90 o 
   4  37   7        0.05       -1.65      2.28 o 
   1  38   7       40.21       41.19      3.04 o 
   2  38   7        4.18        7.20      2.12 o 
   3  38   7       17.39       18.09      2.74 o 
   0  39   7      329.37      301.98      9.81 o 
   1  39   7        3.35        1.98      2.00 o 
   2  39   7       11.39       12.73      2.34 o 
   3  39   7        1.84       -1.40      2.15 o 
   1  40   7       12.74       12.08      2.66 o 
   2  40   7        7.62        3.02      2.38 o 
   0  41   7       19.40       21.53      4.08 o 
   1  41   7      102.98      117.95      4.89 o 
   0   0   8     1922.14     2006.70     43.02 o 
   1   0   8      929.30      880.69     15.34 o 
   2   0   8        5.86       12.52      2.11 o 
   3   0   8      579.04      583.26     10.31 o 
   4   0   8      183.59      195.88      6.75 o 
   5   0   8      460.12      469.87     11.94 o 
   6   0   8        1.14        0.73      2.71 o 
   7   0   8        1.70        6.23      6.29 o 
   8   0   8        1.43        0.24     10.07 o 
   9   0   8       46.70       42.80      7.12 o 
   1   1   8      388.76      427.91      6.43 o 
   2   1   8        0.37        2.38      1.27 o 
   3   1   8        5.59        3.50      1.25 o 
   4   1   8       84.69       88.53      2.85 o 
   5   1   8        8.08        4.52      1.37 o 
   6   1   8       67.52       81.98      4.97 o 
   7   1   8       90.96      109.87      6.16 o 
   8   1   8       17.05       17.65      4.49 o 
   9   1   8       61.24       65.22      5.74 o 
   0   2   8        9.06        4.81      2.66 o 
   1   2   8       39.40       37.66      2.07 o 
   2   2   8        0.07       -1.04      1.04 o 
   3   2   8        0.07        0.36      1.12 o 
   4   2   8       26.74       16.43      1.82 o 
   5   2   8       24.68       15.89      3.21 o 
   6   2   8      109.63       84.79      4.10 o 
   7   2   8        1.86        1.37      3.87 o 
   8   2   8       34.73       42.16      4.50 o 
   9   2   8       50.65       62.71      5.76 o 
   1   3   8       69.29       79.38      2.76 o 
   2   3   8        0.37       -0.99      1.31 o 
   3   3   8      678.55      683.52      8.68 o 
   4   3   8      369.58      376.67      6.33 o 
   5   3   8       35.11       27.59      2.67 o 
   6   3   8      276.22      266.75      6.37 o 
   7   3   8        0.22       -1.18      2.31 o 
   8   3   8       66.62       62.45      5.18 o 
   9   3   8       77.19       86.32      6.49 o 
   0   4   8      665.55      655.98     12.07 o 
   1   4   8      118.38      102.14      2.93 o 
   2   4   8       71.51       76.00      2.83 o 
   3   4   8        3.28        5.94      1.51 o 
   4   4   8      719.20      715.98      9.74 o 
   5   4   8      934.65      909.26     18.84 o 
   6   4   8       37.83       26.49      2.61 o 
   7   4   8      100.20      115.73      7.39 o 
   8   4   8        0.18        0.85      2.77 o 
   9   4   8        7.37        4.19      7.55 o 
   1   5   8      482.77      482.00      7.03 o 
   2   5   8      296.46      282.83      5.09 o 
   3   5   8        4.57        1.23      1.28 o 
   4   5   8      506.68      470.34      7.62 o 
   5   5   8      334.40      316.41      6.42 o 
   6   5   8       18.67       25.18      2.96 o 
   7   5   8      130.60      130.15      6.16 o 
   8   5   8       11.47       23.61      3.48 o 
   0   6   8       30.81       16.40      2.71 o 
   1   6   8       33.57       23.32      1.76 o 
   2   6   8      233.14      279.87      5.44 o 
   3   6   8       28.44       37.42      2.27 o 
   4   6   8       50.36       39.54      3.76 o 
   5   6   8      245.15      250.66      7.28 o 
   6   6   8      330.47      312.99      7.05 o 
   7   6   8       15.15        8.88      3.05 o 
   8   6   8       13.44       11.76      3.04 o 
   1   7   8      684.45      707.86     10.16 o 
   2   7   8        0.16        0.29      1.38 o 
   3   7   8        0.16       -1.26      1.26 o 
   4   7   8      605.46      596.81      8.76 o 
   5   7   8      541.35      547.07      8.36 o 
   6   7   8       72.72       74.37      3.90 o 
   7   7   8        0.00       -1.90      2.16 o 
   8   7   8       75.24       84.22      5.32 o 
   0   8   8      547.52      561.78     13.37 o 
   1   8   8       56.97       47.88      2.70 o 
   2   8   8      372.72      384.64      6.86 o 
   3   8   8       96.03      100.00      3.24 o 
   4   8   8      564.46      581.37      8.48 o 
   5   8   8       78.62       76.74      3.25 o 
   6   8   8       67.91       60.45      3.63 o 
   7   8   8        1.23        7.14      2.51 o 
   8   8   8      109.55      122.64      6.19 o 
   1   9   8       17.29       25.85      2.34 o 
   2   9   8       41.97       56.85      2.89 o 
   3   9   8     1150.75     1144.06     14.94 o 
   4   9   8     1056.28     1030.67     12.15 o 
   5   9   8        0.00        0.37      1.54 o 
   6   9   8      107.12      113.35      4.47 o 
   7   9   8      185.49      191.60      6.43 o 
   8   9   8      162.18      176.25      7.56 o 
   0  10   8        8.00        3.36      1.85 o 
   1  10   8      217.69      189.78      4.51 o 
   2  10   8      609.94      559.26      8.78 o 
   3  10   8      421.45      411.87      7.33 o 
   4  10   8       49.44       54.77      2.80 o 
   5  10   8      335.78      301.35      5.76 o 
   6  10   8       86.48       91.61      4.33 o 
   7  10   8        1.94        0.53      3.13 o 
   8  10   8       61.64       76.00      5.17 o 
   1  11   8        1.61        5.54      1.59 o 
   2  11   8      188.07      196.04      4.74 o 
   3  11   8      195.31      197.02      4.84 o 
   4  11   8      415.57      432.00      7.15 o 
   5  11   8      159.01      154.26      4.46 o 
   6  11   8       25.07       19.73      2.88 o 
   7  11   8        1.09       -0.78      2.52 o 
   8  11   8       62.46       76.90      5.15 o 
   0  12   8     1432.07     1380.38     22.65 o 
   1  12   8      988.49      882.16     12.18 o 
   2  12   8      173.88      169.46      4.34 o 
   3  12   8      139.59      147.82      7.17 o 
   4  12   8      144.07      139.08      4.20 o 
   5  12   8        4.64        5.50      1.84 o 
   6  12   8        2.03        2.90      2.03 o 
   7  12   8        2.81        4.82      2.94 o 
   8  12   8      141.84      148.18      6.33 o 
   1  13   8       13.52       24.18      2.33 o 
   2  13   8      180.72      169.05      4.47 o 
   3  13   8     1619.98     1509.13     20.39 o 
   4  13   8      437.49      420.06      8.44 o 
   5  13   8      160.55      153.72      4.95 o 
   6  13   8       51.97       50.55      5.05 o 
   7  13   8       61.77       55.83      5.64 o 
   8  13   8       25.63       22.09      4.84 o 
   0  14   8      444.69      424.47      9.62 o 
   1  14   8      766.76      705.54     10.41 o 
   2  14   8      494.46      432.58      7.56 o 
   3  14   8      238.27      255.48      6.58 o 
   4  14   8        5.78        6.60      1.82 o 
   5  14   8       44.79       36.77      2.81 o 
   6  14   8       26.17       32.61      3.74 o 
   7  14   8       73.43       79.00      5.43 o 
   8  14   8       35.92       28.69      4.16 o 
   1  15   8       87.02      108.23      3.33 o 
   2  15   8        5.04        5.61      1.70 o 
   3  15   8        6.76        7.82      1.82 o 
   4  15   8        3.82        3.03      1.65 o 
   5  15   8      452.03      438.92      8.58 o 
   6  15   8       70.94       77.02      5.64 o 
   7  15   8       20.66       22.22      3.62 o 
   8  15   8        9.68        9.62      3.55 o 
   0  16   8      321.30      340.93      8.56 o 
   1  16   8      246.02      229.78      4.80 o 
   2  16   8      493.05      479.40      8.84 o 
   3  16   8      164.25      153.99      4.39 o 
   4  16   8       35.46       32.95      2.60 o 
   5  16   8        0.74        2.06      1.74 o 
   6  16   8      245.89      258.68      8.33 o 
   7  16   8      152.17      166.75      6.95 o 
   8  16   8        9.83        7.54      3.38 o 
   1  17   8       11.54       18.05      1.88 o 
   2  17   8      109.37      119.45      4.24 o 
   3  17   8       33.68       38.26      3.34 o 
   4  17   8       52.10       52.32      3.06 o 
   5  17   8       27.76       31.29      2.89 o 
   6  17   8        1.98        2.88      2.31 o 
   7  17   8       62.39       64.49      5.69 o 
   8  17   8       59.53       56.63      5.93 o 
   0  18   8      143.21      132.77      5.21 o 
   1  18   8      657.33      650.45      9.30 o 
   2  18   8      196.84      189.02      5.19 o 
   3  18   8      676.31      618.04      9.82 o 
   4  18   8        2.98       -0.12      1.52 o 
   5  18   8        4.17        1.56      1.89 o 
   6  18   8       27.98       31.51      3.27 o 
   7  18   8      118.04      125.14      6.90 o 
   8  18   8       41.28       51.77      5.28 o 
   1  19   8       93.60       94.22      3.44 o 
   2  19   8      193.63      186.31      4.79 o 
   3  19   8      625.86      617.67      9.90 o 
   4  19   8       36.11       38.72      2.82 o 
   5  19   8       28.92       36.40      3.18 o 
   6  19   8       38.60       48.90      4.50 o 
   7  19   8      171.75      197.34      7.79 o 
   0  20   8        7.29        3.39      2.28 o 
   1  20   8        5.46        3.03      1.34 o 
   2  20   8        1.53        1.50      1.94 o 
   3  20   8       79.26       92.00      3.95 o 
   4  20   8       54.05       61.96      3.30 o 
   5  20   8       52.94       57.89      3.77 o 
   6  20   8        0.22        2.90      2.27 o 
   7  20   8       19.85       19.43      3.83 o 
   1  21   8        7.67        8.53      1.48 o 
   2  21   8       72.44       70.85      3.29 o 
   3  21   8      138.18      133.54      4.38 o 
   4  21   8      466.08      460.47      8.80 o 
   5  21   8        0.57        2.15      2.00 o 
   6  21   8       81.61       79.55      5.50 o 
   7  21   8       12.90       18.96      3.83 o 
   0  22   8       90.22       77.46      4.71 o 
   1  22   8      218.06      198.71      4.70 o 
   2  22   8      406.33      381.77      7.27 o 
   3  22   8        2.18        3.75      1.98 o 
   4  22   8       45.95       57.73      3.38 o 
   5  22   8       10.44       12.42      2.50 o 
   6  22   8        1.66       -1.16      2.60 o 
   7  22   8       29.46       38.80      4.59 o 
   1  23   8       47.71       37.48      2.55 o 
   2  23   8       15.33       17.74      2.20 o 
   3  23   8       12.84       19.53      2.36 o 
   4  23   8       20.84       21.89      2.48 o 
   5  23   8      119.30      125.69      5.42 o 
   6  23   8       95.08       97.98      6.25 o 
   7  23   8       99.45      105.40     11.50 o 
   0  24   8       34.64       26.63      6.48 o 
   1  24   8       47.08       48.06      2.81 o 
   2  24   8        1.26       -0.52      1.66 o 
   3  24   8       44.84       53.02      3.55 o 
   4  24   8       44.01       57.56      3.74 o 
   5  24   8        7.77       18.89      3.56 o 
   6  24   8       34.41       41.69      5.57 o 
   7  24   8       10.42       16.83      4.99 o 
   1  25   8      360.80      327.67      8.92 o 
   2  25   8      136.04      126.51      4.27 o 
   3  25   8      312.00      296.25      6.58 o 
   4  25   8      517.04      512.56      9.13 o 
   5  25   8        7.70        8.17      2.65 o 
   6  25   8      110.85      107.06      6.61 o 
   0  26   8       17.97       15.97      2.94 o 
   1  26   8       47.35       54.51      3.18 o 
   2  26   8      262.28      265.73      6.18 o 
   3  26   8        2.36        1.64      1.89 o 
   4  26   8       86.19       85.14      4.15 o 
   5  26   8       52.08       53.37      4.25 o 
   6  26   8       84.14       97.95      7.51 o 
   1  27   8      171.59      164.89      5.19 o 
   2  27   8       13.65       19.32      2.30 o 
   3  27   8        0.45       -0.40      1.82 o 
   4  27   8       38.42       53.36      3.46 o 
   5  27   8        3.25        4.43      2.43 o 
   6  27   8      391.93      441.46     12.35 o 
   0  28   8       19.79       17.45      2.89 o 
   1  28   8       12.21        8.60      1.91 o 
   2  28   8       83.62       73.12      3.80 o 
   3  28   8       59.89       46.75      3.05 o 
   4  28   8      141.10      146.48      5.35 o 
   5  28   8      248.81      290.92      8.52 o 
   6  28   8       24.87       40.12      4.59 o 
   1  29   8       15.37       10.11      1.89 o 
   2  29   8       17.92       22.61      2.34 o 
   3  29   8       55.60       57.41      3.29 o 
   4  29   8      127.18      116.92      5.41 o 
   5  29   8       14.67       16.00      3.19 o 
   6  29   8      133.39      139.70      8.38 o 
   0  30   8       60.84       63.55      4.75 o 
   1  30   8      153.92      161.19      4.61 o 
   2  30   8        8.71        4.45      1.76 o 
   3  30   8      146.58      141.76      5.00 o 
   4  30   8       19.17       17.68      2.73 o 
   5  30   8        9.06       10.34      3.15 o 
   1  31   8       41.41       35.95      2.83 o 
   2  31   8       13.94       17.23      2.36 o 
   3  31   8       10.22        6.18      1.96 o 
   4  31   8        0.02       -2.10      2.10 o 
   5  31   8       19.77       20.25      3.47 o 
   0  32   8       49.15       43.64      4.29 o 
   1  32   8       33.69       37.37      2.89 o 
   2  32   8      239.59      246.59      5.82 o 
   3  32   8       60.31       65.79      3.63 o 
   4  32   8        0.13       -0.16      2.18 o 
   5  32   8       70.62       69.66      5.00 o 
   1  33   8      101.34       95.61      4.17 o 
   2  33   8        2.72        3.94      1.90 o 
   3  33   8       59.63       58.82      3.49 o 
   4  33   8        3.91        7.34      2.56 o 
   0  34   8       63.50       82.85      5.52 o 
   1  34   8       32.58       36.67      2.91 o 
   2  34   8       42.97       43.32      3.08 o 
   3  34   8        5.46       11.44      2.45 o 
   4  34   8       47.36       52.26      5.19 o 
   1  35   8       38.33       41.87      3.05 o 
   2  35   8       22.77       20.98      2.53 o 
   3  35   8        1.65        3.08      2.15 o 
   0  36   8       79.34       70.03      5.18 o 
   1  36   8       10.74       14.05      2.39 o 
   2  36   8        2.20        1.80      1.97 o 
   3  36   8       20.97       26.08      3.07 o 
   1  37   8       72.64       76.14      4.05 o 
   2  37   8        0.12       -1.87      1.87 o 
   0  38   8      142.55      160.01     11.02 o 
   1  38   8       32.71       42.21      3.47 o 
   1   0   9       43.01       40.97      3.20 o 
   2   0   9       55.05       64.05      3.90 o 
   3   0   9      125.24      103.22      5.92 o 
   4   0   9        6.96        1.32      2.11 o 
   5   0   9        1.19        3.18      3.21 o 
   6   0   9      174.68      178.21      9.77 o 
   7   0   9      275.30      263.77     17.62 o 
   8   0   9      260.57      250.90     18.88 o 
   0   1   9        5.12       11.29      2.39 o 
   1   1   9       12.73       10.51      1.66 o 
   2   1   9      776.11      755.92     10.81 o 
   3   1   9        0.34       -1.57      1.57 o 
   4   1   9      333.08      293.15      7.00 o 
   5   1   9       13.07       18.26      2.34 o 
   6   1   9      195.64      195.68      6.48 o 
   7   1   9       56.08       57.11      4.81 o 
   8   1   9       53.22       64.14      5.55 o 
   1   2   9        9.10        9.39      1.73 o 
   2   2   9        5.10        6.16      1.97 o 
   3   2   9       62.63       65.07      3.14 o 
   4   2   9       21.84       28.23      2.91 o 
   5   2   9      264.44      265.63      6.73 o 
   6   2   9       12.09       11.55      2.65 o 
   7   2   9       23.61       24.76      4.00 o 
   8   2   9        2.52        0.64      3.12 o 
   0   3   9       10.15        0.90      2.22 o 
   1   3   9       14.20       17.25      2.13 o 
   2   3   9       84.21       64.06      3.00 o 
   3   3   9        0.55       -1.40      1.40 o 
   4   3   9       73.31       88.78      3.73 o 
   5   3   9      216.39      201.56      5.20 o 
   6   3   9      131.96      114.51      5.81 o 
   7   3   9        4.12        7.65      3.09 o 
   8   3   9        1.79        1.32      3.20 o 
   1   4   9      419.81      398.90      7.70 o 
   2   4   9       70.95       75.30      3.32 o 
   3   4   9       37.08       32.30      2.61 o 
   4   4   9      595.05      543.94      8.84 o 
   5   4   9       42.28       46.20      3.80 o 
   6   4   9        1.43       -0.51      1.73 o 
   7   4   9      397.53      373.26     10.38 o 
   8   4   9       14.04       12.23      3.66 o 
   0   5   9      447.55      415.91     11.21 o 
   1   5   9      450.48      413.89      7.93 o 
   2   5   9      342.63      323.73      7.52 o 
   3   5   9      127.28      122.63      3.86 o 
   4   5   9       21.25       22.47      2.32 o 
   5   5   9        0.07        0.39      1.36 o 
   6   5   9       15.29       16.04      2.35 o 
   7   5   9        0.11        4.86      3.68 o 
   8   5   9        2.84        3.88      3.45 o 
   1   6   9        1.26        6.48      1.94 o 
   2   6   9        9.23       11.90      3.00 o 
   3   6   9      480.42      444.07      7.85 o 
   4   6   9       84.71       79.46      3.56 o 
   5   6   9      166.41      131.51      4.56 o 
   6   6   9        1.49        2.86      1.85 o 
   7   6   9       85.06       72.77      7.51 o 
   8   6   9        8.57        8.44      3.45 o 
   0   7   9      561.18      579.03     16.84 o 
   1   7   9        1.10        3.86      1.88 o 
   2   7   9      357.88      355.20      7.96 o 
   3   7   9       59.85       60.13      3.79 o 
   4   7   9      191.03      182.53      5.30 o 
   5   7   9      114.78      115.15      6.35 o 
   6   7   9      143.90      152.61      6.93 o 
   7   7   9      106.17       98.03      5.36 o 
   8   7   9       32.44       50.12      5.20 o 
   1   8   9      104.85       99.18      3.92 o 
   2   8   9       31.97       39.09      3.31 o 
   3   8   9        0.31        4.05      1.61 o 
   4   8   9      305.68      267.50     10.35 o 
   5   8   9        2.29        2.98      2.06 o 
   6   8   9       46.24       53.13      4.50 o 
   7   8   9       60.54       71.70      4.65 o 
   8   8   9       32.52       40.92      4.79 o 
   0   9   9      554.38      524.92     13.16 o 
   1   9   9       11.79        7.31      2.88 o 
   2   9   9     1336.89     1350.66     18.72 o 
   3   9   9      359.87      351.47      8.03 o 
   4   9   9       86.91       95.43      3.95 o 
   5   9   9        2.37       -0.69      1.81 o 
   6   9   9       48.65       32.06      8.30 o 
   7   9   9       11.83       23.06      3.87 o 
   8   9   9       92.16      109.86      6.87 o 
   1  10   9       41.86       41.47      2.84 o 
   2  10   9       48.76       66.41      3.58 o 
   3  10   9      327.58      319.82      6.89 o 
   4  10   9       20.31       19.74      2.42 o 
   5  10   9       48.63       39.22      3.16 o 
   6  10   9      116.39       89.17     15.31 o 
   7  10   9      135.75      141.44      7.00 o 
   8  10   9       25.66       20.97      8.39 o 
   0  11   9        8.79        5.31      2.42 o 
   1  11   9      228.57      240.12      5.98 o 
   2  11   9      296.36      307.10      6.27 o 
   3  11   9        1.62        3.53      1.70 o 
   4  11   9       95.76       97.48      4.24 o 
   5  11   9      113.92      105.29      5.00 o 
   6  11   9        9.05        8.81      2.94 o 
   7  11   9      107.77      124.20      6.58 o 
   1  12   9       18.76       22.33      2.50 o 
   2  12   9       31.27       30.86      2.52 o 
   3  12   9      219.48      218.01      5.29 o 
   4  12   9        0.36       -0.25      1.73 o 
   5  12   9        0.02       -1.52      1.60 o 
   6  12   9       64.69       74.82      5.28 o 
   7  12   9      220.41      252.67     10.15 o 
   0  13   9        3.46        0.49      2.56 o 
   1  13   9      186.74      189.43      5.29 o 
   2  13   9      189.11      167.14      4.61 o 
   3  13   9      270.98      261.82      5.92 o 
   4  13   9        0.61        0.53      1.78 o 
   5  13   9       30.84       33.72      3.08 o 
   6  13   9        9.81       12.05      3.20 o 
   7  13   9      141.10      157.00      8.33 o 
   1  14   9       23.78       21.27      2.45 o 
   2  14   9        6.85       10.49      1.98 o 
   3  14   9       21.88       20.24      2.34 o 
   4  14   9       34.83       35.21      2.80 o 
   5  14   9        0.39        0.47      1.93 o 
   6  14   9        5.60        6.55      2.89 o 
   7  14   9      110.81      129.31      8.52 o 
   0  15   9      218.95      250.03      8.87 o 
   1  15   9       14.04       18.20      2.33 o 
   2  15   9       36.76       44.75      2.93 o 
   3  15   9       10.88        8.26      2.02 o 
   4  15   9        3.68        2.31      1.82 o 
   5  15   9       24.80       38.08      3.20 o 
   6  15   9       17.55       21.98      3.62 o 
   7  15   9       49.31       52.36      5.85 o 
   1  16   9       39.72       37.74      2.94 o 
   2  16   9      244.36      247.58      5.74 o 
   3  16   9        4.06        4.24      1.76 o 
   4  16   9       47.42       57.74      3.38 o 
   5  16   9       90.60       90.99      4.54 o 
   6  16   9        5.38       10.44      3.23 o 
   7  16   9       19.62       19.76      4.66 o 
   0  17   9       92.16       86.28      5.77 o 
   1  17   9     1072.74      979.64     16.37 o 
   2  17   9       93.46       93.07      3.98 o 
   3  17   9      238.12      241.80      6.21 o 
   4  17   9        1.37        0.73      1.77 o 
   5  17   9       40.25       41.67      3.34 o 
   6  17   9       63.46       56.75      5.01 o 
   7  17   9        1.86       -2.27      3.81 o 
   1  18   9      145.04      139.19      5.24 o 
   2  18   9       26.14       24.42      2.42 o 
   3  18   9        0.77        6.20      1.88 o 
   4  18   9       14.10       11.87      2.24 o 
   5  18   9       25.40       27.32      3.06 o 
   6  18   9        8.22        7.80      3.12 o 
   7  18   9        7.90       17.59      7.71 o 
   0  19   9        8.05       14.68      3.20 o 
   1  19   9      319.54      289.56      6.28 o 
   2  19   9      617.38      610.18     10.28 o 
   3  19   9      416.60      376.54      7.55 o 
   4  19   9       31.98       26.63      2.67 o 
   5  19   9       22.90       16.21      2.70 o 
   6  19   9       77.37       91.47      5.93 o 
   7  19   9      181.55      196.26     12.67 o 
   1  20   9        2.36        1.87      1.73 o 
   2  20   9        0.30        2.05      1.63 o 
   3  20   9       75.12       75.94      3.79 o 
   4  20   9       16.46       14.62      2.32 o 
   5  20   9       38.84       44.11      3.61 o 
   6  20   9       43.18       29.78      3.90 o 
   0  21   9      361.08      353.66     10.81 o 
   1  21   9        4.24        3.49      1.74 o 
   2  21   9       61.31       60.79      3.75 o 
   3  21   9       84.33       79.97      3.98 o 
   4  21   9       17.78       20.87      2.64 o 
   5  21   9       17.07       21.98      2.91 o 
   6  21   9       12.25       14.54      3.50 o 
   1  22   9       26.86       26.76      2.58 o 
   2  22   9       12.35       21.76      2.47 o 
   3  22   9      410.10      407.95      8.04 o 
   4  22   9        1.89       -1.00      1.86 o 
   5  22   9      278.71      275.48      7.29 o 
   6  22   9       63.66       73.99      5.85 o 
   0  23   9      191.90      208.43      7.23 o 
   1  23   9       85.76       82.53      3.92 o 
   2  23   9      909.82      875.15     13.12 o 
   3  23   9      409.35      373.20      7.71 o 
   4  23   9        0.04        7.18      2.17 o 
   5  23   9       14.17       18.94      2.98 o 
   6  23   9      165.98      175.17      7.53 o 
   1  24   9        0.28        0.82      1.71 o 
   2  24   9       66.89       79.52      3.92 o 
   3  24   9      112.84      124.64      4.79 o 
   4  24   9      223.35      253.09      6.36 o 
   5  24   9        0.02       -1.12      2.43 o 
   6  24   9        4.61        7.46      3.57 o 
   0  25   9      383.45      367.85     14.41 o 
   1  25   9       34.80       35.99      3.38 o 
   2  25   9        6.02        8.09      2.10 o 
   3  25   9      140.08      139.65      4.80 o 
   4  25   9      411.33      386.70      8.89 o 
   5  25   9       20.56       25.08      4.12 o 
   1  26   9        0.14       -0.20      1.74 o 
   2  26   9        0.68        0.20      1.95 o 
   3  26   9      267.91      281.90      6.77 o 
   4  26   9      186.52      201.79      8.07 o 
   5  26   9       39.78       36.80      4.02 o 
   0  27   9      235.14      239.72     11.56 o 
   1  27   9       13.44        8.53      2.15 o 
   2  27   9        2.81        3.72      2.05 o 
   3  27   9      260.30      233.10      6.69 o 
   4  27   9       16.00       18.95      3.04 o 
   5  27   9        7.26       -0.34      2.72 o 
   1  28   9       85.82       74.42      4.01 o 
   2  28   9        9.62        5.83      2.16 o 
   3  28   9        0.83        3.13      2.15 o 
   4  28   9       43.23       49.91      3.97 o 
   5  28   9        3.60        4.48      2.99 o 
   0  29   9       46.54       64.03      4.92 o 
   1  29   9       30.68       27.44      2.79 o 
   2  29   9       59.90       59.86      3.71 o 
   3  29   9        3.54        0.76      2.12 o 
   4  29   9        3.39        2.27      2.37 o 
   1  30   9       43.16       38.18      3.18 o 
   2  30   9        5.85        5.46      2.15 o 
   3  30   9        0.13       -1.04      2.04 o 
   4  30   9       21.87       32.03      3.59 o 
   0  31   9       32.72       49.27      4.56 o 
   1  31   9       77.68       74.16      3.83 o 
   2  31   9      608.58      594.63     10.60 o 
   3  31   9        2.78        3.01      2.18 o 
   4  31   9      160.17      175.95      6.21 o 
   1  32   9       86.34       82.57      4.03 o 
   2  32   9        0.28        1.96      2.13 o 
   3  32   9       14.79       17.67      2.78 o 
   0  33   9        8.08       10.44      3.32 o 
   1  33   9       56.44       57.27      3.54 o 
   2  33   9       46.91       53.95      3.82 o 
   3  33   9       16.72       18.71      2.88 o 
   1  34   9       20.40       25.48      2.77 o 
   2  34   9        0.24       -0.56      2.22 o 
   0  35   9        8.25        5.24      3.63 o 
   1  35   9        0.01       -0.46      2.18 o 
   0   0  10     2602.20     2450.31     78.20 o 
   1   0  10       20.82       24.88      5.02 o 
   2   0  10      416.34      390.06     11.35 o 
   3   0  10      164.85      170.18      8.67 o 
   4   0  10        4.24       -1.42      2.71 o 
   5   0  10       19.88        8.81      3.56 o 
   6   0  10        0.03        0.84      5.87 o 
   7   0  10       14.83       19.46      6.71 o 
   1   1  10       23.94       30.77      3.15 o 
   2   1  10      221.08      209.98      6.48 o 
   3   1  10        0.91        2.95      1.86 o 
   4   1  10        1.08        1.03      2.08 o 
   5   1  10       22.96       32.14      4.36 o 
   6   1  10      167.87      163.60     13.42 o 
   7   1  10       18.03       18.05      4.36 o 
   0   2  10      552.27      518.39     13.44 o 
   1   2  10       63.58       68.67      4.17 o 
   2   2  10      489.97      499.14     10.42 o 
   3   2  10       20.11       14.57      2.59 o 
   4   2  10        3.55       -1.51      2.31 o 
   5   2  10       52.46       46.78      3.75 o 
   6   2  10        1.85        1.64      2.52 o 
   7   2  10        0.05       -0.28      3.39 o 
   1   3  10      204.07      207.44      5.66 o 
   2   3  10      115.39      119.86      5.32 o 
   3   3  10        0.11       -2.12      2.12 o 
   4   3  10        0.06        2.64      2.08 o 
   5   3  10      338.32      329.32      9.44 o 
   6   3  10       19.93       16.86      3.55 o 
   7   3  10       27.30       30.41      4.84 o 
   0   4  10       96.40      101.26      7.45 o 
   1   4  10      133.97      139.09      4.74 o 
   2   4  10        9.48        5.63      2.49 o 
   3   4  10       16.27       17.75      3.90 o 
   4   4  10        5.47        7.75      2.34 o 
   5   4  10      143.85      134.17      6.45 o 
   6   4  10      267.86      218.38     43.21 o 
   7   4  10       19.64       16.00      4.50 o 
   1   5  10       59.93       63.84      3.58 o 
   2   5  10        1.77        1.47      2.00 o 
   3   5  10        0.48        3.66      1.86 o 
   4   5  10      185.13      155.97      6.49 o 
   5   5  10        0.11        5.03      2.70 o 
   6   5  10       58.58       47.04      9.08 o 
   7   5  10       68.32       71.94      7.99 o 
   0   6  10        0.19       -1.30      3.22 o 
   1   6  10      150.11      170.96      5.50 o 
   2   6  10      449.92      436.28      9.33 o 
   3   6  10        4.33        3.02      3.63 o 
   4   6  10       32.80       30.65      2.95 o 
   5   6  10       55.97       57.15      6.93 o 
   6   6  10      154.84      124.72      7.90 o 
   7   6  10       80.74       79.49      8.24 o 
   1   7  10      174.27      173.62      5.65 o 
   2   7  10        1.05        3.38      1.81 o 
   3   7  10       36.43       39.84      3.51 o 
   4   7  10      173.10      181.94      5.45 o 
   5   7  10      402.37      388.43     11.94 o 
   6   7  10       28.54       36.92      4.84 o 
   7   7  10       26.36       26.96      6.21 o 
   0   8  10      254.50      256.80     11.68 o 
   1   8  10      231.21      231.22      6.00 o 
   2   8  10        0.24        3.48      1.96 o 
   3   8  10      198.74      211.27      6.60 o 
   4   8  10        7.23        4.80      2.04 o 
   5   8  10      159.24      129.68     12.94 o 
   6   8  10      234.66      257.93      9.98 o 
   7   8  10       56.85       61.13      7.99 o 
   1   9  10      109.55      100.09      4.48 o 
   2   9  10      169.60      165.64      5.13 o 
   3   9  10      352.02      356.24      8.61 o 
   4   9  10      107.49      102.97      6.90 o 
   5   9  10       15.62       11.34      2.44 o 
   6   9  10        1.63       -0.23      2.70 o 
   7   9  10      361.17      377.28     15.99 o 
   0  10  10      107.53      103.69      6.41 o 
   1  10  10      263.98      247.80      6.29 o 
   2  10  10      558.55      541.16     10.02 o 
   3  10  10       89.43       98.76      5.17 o 
   4  10  10        3.59        4.71      2.21 o 
   5  10  10        2.88        7.82      2.17 o 
   6  10  10      188.54      164.29      6.91 o 
   7  10  10       84.87       95.26      9.44 o 
   1  11  10        0.50        1.07      1.92 o 
   2  11  10        0.69        1.08      1.84 o 
   3  11  10       13.67        9.23      2.45 o 
   4  11  10      181.13      166.99      5.41 o 
   5  11  10       95.32       90.56      5.08 o 
   6  11  10        2.69        2.81      2.70 o 
   7  11  10      175.81      197.99     16.78 o 
   0  12  10      422.56      369.27     11.28 o 
   1  12  10       34.51       39.44      3.09 o 
   2  12  10       64.48       69.90      4.06 o 
   3  12  10      195.57      195.71      6.45 o 
   4  12  10      102.77      104.89      4.72 o 
   5  12  10      137.72      129.44      6.65 o 
   6  12  10        0.40       -1.05      2.48 o 
   1  13  10       75.30       68.80      3.90 o 
   2  13  10      161.40      150.78      5.16 o 
   3  13  10      273.99      261.71      9.73 o 
   4  13  10       20.02       25.55      3.06 o 
   5  13  10        4.06        8.13      2.38 o 
   6  13  10       10.32        6.18      3.39 o 
   0  14  10      364.94      376.61     11.28 o 
   1  14  10       31.13       32.28      3.88 o 
   2  14  10      371.57      359.60      7.96 o 
   3  14  10        7.48        7.21      2.63 o 
   4  14  10       10.34       12.43      2.36 o 
   5  14  10       45.55       46.40      3.57 o 
   6  14  10        1.97        4.71      2.98 o 
   1  15  10       20.32       24.86      2.77 o 
   2  15  10        5.84        6.56      2.26 o 
   3  15  10       23.69       21.80      3.07 o 
   4  15  10      114.40      100.96      4.49 o 
   5  15  10       59.33       61.04      3.99 o 
   6  15  10      179.40      175.36      7.32 o 
   0  16  10        0.10        2.52      2.91 o 
   1  16  10      174.43      197.17      5.88 o 
   2  16  10       18.55       18.35      2.88 o 
   3  16  10       16.26       20.64      2.97 o 
   4  16  10       22.67       23.72      2.95 o 
   5  16  10        0.15       -2.15      2.15 o 
   6  16  10       88.21      109.28      6.55 o 
   1  17  10        1.33        3.89      2.10 o 
   2  17  10        1.54        0.01      1.96 o 
   3  17  10       20.13       25.33      3.21 o 
   4  17  10       62.31       70.57      4.16 o 
   5  17  10       69.31       72.54      4.32 o 
   6  17  10        1.61        7.60      3.11 o 
   0  18  10        5.89        7.68      3.04 o 
   1  18  10       39.49       37.42      3.11 o 
   2  18  10       61.47       56.37      3.75 o 
   3  18  10       14.81       18.39      2.95 o 
   4  18  10       12.88       10.54      2.37 o 
   5  18  10      107.65      124.76      5.82 o 
   6  18  10       16.63       17.38      3.74 o 
   1  19  10       18.00       20.65      2.59 o 
   2  19  10      205.84      230.93      6.30 o 
   3  19  10      397.07      384.50      8.51 o 
   4  19  10       26.35       28.75      2.88 o 
   5  19  10       20.52       29.82      4.13 o 
   6  19  10      215.63      236.59     16.78 o 
   0  20  10       10.16       11.08      4.79 o 
   1  20  10       19.40       16.53      2.61 o 
   2  20  10       10.78       12.29      2.78 o 
   3  20  10      218.82      229.51      7.19 o 
   4  20  10       17.57       14.56      2.54 o 
   5  20  10      109.68      103.98      5.17 o 
   1  21  10       10.76       17.81      2.61 o 
   2  21  10        9.03       12.71      2.55 o 
   3  21  10        0.62        1.36      1.68 o 
   4  21  10       94.51       81.59      4.29 o 
   5  21  10      322.78      330.71      8.32 o 
   0  22  10       66.50       61.30      6.93 o 
   1  22  10      325.85      317.58      7.63 o 
   2  22  10      119.14      118.15      5.17 o 
   3  22  10       30.99       26.62      3.26 o 
   4  22  10       23.45       25.66      2.80 o 
   5  22  10       18.12       29.23      3.69 o 
   1  23  10       26.64       27.46      3.04 o 
   2  23  10      185.70      206.56      6.27 o 
   3  23  10       39.64       33.68      3.02 o 
   4  23  10        1.91        4.34      2.55 o 
   5  23  10       83.38      105.61      6.06 o 
   0  24  10        0.53        0.94      3.54 o 
   1  24  10        3.89       10.25      2.55 o 
   2  24  10      120.26      124.21      5.38 o 
   3  24  10       25.60       28.47      3.13 o 
   4  24  10       70.71       82.95      5.89 o 
   1  25  10      219.71      211.04      8.70 o 
   2  25  10       34.46       40.85      3.46 o 
   3  25  10       63.09       70.28      4.00 o 
   4  25  10      204.63      194.73      6.47 o 
   0  26  10      216.03      210.62      9.13 o 
   1  26  10      280.02      282.02     10.88 o 
   2  26  10       76.83       72.65      5.26 o 
   3  26  10       72.70       84.55      4.31 o 
   4  26  10        2.32        3.07      2.58 o 
   1  27  10        1.62        2.53      2.37 o 
   2  27  10        0.00       -1.09      2.14 o 
   3  27  10      101.06      125.32      5.31 o 
   4  27  10       31.00       16.64      8.81 o 
   0  28  10       87.94       97.30      7.27 o 
   1  28  10       14.11       23.99      3.17 o 
   2  28  10      192.08      199.96      7.05 o 
   3  28  10        5.38        2.39      2.29 o 
   1  29  10       11.69        9.03      2.70 o 
   2  29  10       15.00       11.53      2.54 o 
   3  29  10       44.03       46.34      3.72 o 
   0  30  10      285.07      297.35     11.26 o 
   1  30  10        4.68        4.41      2.64 o 
   2  30  10      234.47      238.41      8.47 o 
   1  31  10       10.69       10.92      2.91 o 
   0  32  10      523.61      535.77     22.66 o 
   1   0  11       27.59       34.16      6.21 o 
   2   0  11       97.47      134.59     18.04 o 
   3   0  11      162.98      151.71     10.03 o 
   4   0  11       17.47       24.33      7.55 o 
   5   0  11       18.05       19.29      6.71 o 
   0   1  11       38.69       39.87      5.93 o 
   1   1  11      290.16      271.75      9.01 o 
   2   1  11        1.90        0.02      2.55 o 
   3   1  11       52.06       49.83      4.59 o 
   4   1  11      146.38      172.22      9.08 o 
   5   1  11       28.63       29.33      4.50 o 
   6   1  11       83.95      103.18     12.58 o 
   1   2  11      162.04      159.30      6.90 o 
   2   2  11       45.82       53.13      4.71 o 
   3   2  11       46.62       46.95      5.28 o 
   4   2  11        5.08        5.44      2.38 o 
   5   2  11        0.73        0.90      3.82 o 
   6   2  11        2.49       -0.84      5.87 o 
   0   3  11       58.02       50.00      6.52 o 
   1   3  11      259.39      250.61      8.70 o 
   2   3  11        2.26        3.12      2.46 o 
   3   3  11       83.60       85.37      5.00 o 
   4   3  11       65.01       74.05      5.90 o 
   5   3  11       19.69       27.73      5.55 o 
   6   3  11       62.64       57.97     10.07 o 
   1   4  11       98.14      102.02      6.18 o 
   2   4  11       12.29        9.19      2.89 o 
   3   4  11       27.13       28.99      3.29 o 
   4   4  11       72.92       70.41      5.18 o 
   5   4  11        2.28        3.13      3.20 o 
   6   4  11       10.80       14.68      4.75 o 
   0   5  11       17.97       15.88      7.13 o 
   1   5  11      624.64      614.94     13.73 o 
   2   5  11      160.61      165.11      6.04 o 
   3   5  11       15.22        9.99      2.98 o 
   4   5  11       15.71       14.28      3.10 o 
   5   5  11      135.15      130.94      7.90 o 
   6   5  11        3.74       -0.71      3.82 o 
   1   6  11       92.54      100.13      5.80 o 
   2   6  11      191.17      194.76      7.21 o 
   3   6  11       78.81       76.22      4.82 o 
   4   6  11      140.44      143.56      5.97 o 
   5   6  11       32.79       17.03      4.96 o 
   6   6  11      119.91      115.75     14.26 o 
   0   7  11      222.32      197.05      8.27 o 
   1   7  11        0.28        2.03      2.10 o 
   2   7  11      139.70      159.04      6.02 o 
   3   7  11      137.58      140.50      5.81 o 
   4   7  11       85.76       83.61      5.02 o 
   5   7  11        2.24        4.76      2.89 o 
   6   7  11       97.86       90.26      8.59 o 
   1   8  11       34.31       40.47      3.26 o 
   2   8  11       16.90       17.14      2.61 o 
   3   8  11        2.84        2.69      2.38 o 
   4   8  11       38.70       43.10      3.89 o 
   5   8  11       35.87       38.65      4.50 o 
   6   8  11        5.62       15.99      5.02 o 
   0   9  11       20.77       17.49      3.69 o 
   1   9  11      602.73      616.50     11.18 o 
   2   9  11      265.81      271.71      6.86 o 
   3   9  11       43.80       53.88      4.47 o 
   4   9  11       16.33       21.97      3.93 o 
   5   9  11      259.68      263.25      8.89 o 
   6   9  11       65.93       84.73     11.74 o 
   1  10  11      162.88      148.68      5.21 o 
   2  10  11      193.12      192.57      5.85 o 
   3  10  11        0.64        1.48      2.07 o 
   4  10  11      321.84      314.15      8.84 o 
   5  10  11        6.62        6.82      4.00 o 
   0  11  11        7.01        9.51      3.39 o 
   1  11  11       48.29       56.21      5.32 o 
   2  11  11      156.84      160.76      5.48 o 
   3  11  11       62.50       57.29      4.29 o 
   4  11  11        9.51        8.58      2.69 o 
   5  11  11      121.04      130.35      7.09 o 
   1  12  11       55.47       56.01      3.84 o 
   2  12  11        1.27        3.20      2.21 o 
   3  12  11       56.48       71.55      4.15 o 
   4  12  11        9.25        8.39      2.76 o 
   5  12  11      124.57      135.09      6.06 o 
   0  13  11        2.46        4.07      3.04 o 
   1  13  11      197.26      183.16      5.74 o 
   2  13  11      111.99       99.02      4.78 o 
   3  13  11       12.10       10.74      2.55 o 
   4  13  11        4.90        3.73      2.51 o 
   5  13  11       15.08       10.05      2.97 o 
   1  14  11       55.40       53.49      3.69 o 
   2  14  11       49.37       41.96      3.48 o 
   3  14  11       18.13       22.36      2.94 o 
   4  14  11        2.22       -0.03      2.45 o 
   5  14  11        0.91       -1.35      2.51 o 
   0  15  11        0.40        0.50      3.04 o 
   1  15  11       34.67       40.95      3.46 o 
   2  15  11       21.29       33.47      3.28 o 
   3  15  11        4.44        2.73      2.15 o 
   4  15  11       27.74       32.45      3.69 o 
   5  15  11       58.28       67.66      4.93 o 
   1  16  11       56.48       54.23      3.77 o 
   2  16  11       91.35      100.78      5.00 o 
   3  16  11       25.34       26.12      3.56 o 
   4  16  11       19.39       27.00      3.54 o 
   5  16  11        1.87       -2.02      2.59 o 
   0  17  11       12.75        4.24      3.20 o 
   1  17  11       83.48       80.53      4.43 o 
   2  17  11        5.92        1.13      2.24 o 
   3  17  11        4.26        3.37      2.31 o 
   4  17  11       47.63       51.62      4.32 o 
   1  18  11       18.62       13.93      2.65 o 
   2  18  11       12.83       14.18      3.38 o 
   3  18  11       16.46       20.19      3.02 o 
   4  18  11       31.93       36.70      3.96 o 
   0  19  11        8.97       12.67      3.81 o 
   1  19  11       69.67       75.11      4.38 o 
   2  19  11      335.66      331.68      9.28 o 
   3  19  11       13.87       20.16      2.95 o 
   4  19  11        6.02        3.91      3.12 o 
   1  20  11      100.16      102.67      5.11 o 
   2  20  11       21.07       26.56      3.13 o 
   3  20  11       75.88       78.66      4.59 o 
   4  20  11       71.16       74.10      5.85 o 
   0  21  11      127.42      125.50      8.00 o 
   1  21  11       26.33       30.89      3.36 o 
   2  21  11       15.86       16.80      3.00 o 
   3  21  11        5.34        1.62      2.42 o 
   4  21  11       28.25       23.49      5.93 o 
   1  22  11      168.39      178.42      6.19 o 
   2  22  11       80.16       87.81      4.90 o 
   3  22  11        1.66       -1.12      2.31 o 
   0  23  11       10.64       13.94      4.43 o 
   1  23  11      144.86      154.25      5.93 o 
   2  23  11      223.62      212.22      6.60 o 
   3  23  11        1.77        1.44      2.50 o 
   1  24  11       51.31       55.16      4.21 o 
   2  24  11        7.40        5.80      2.61 o 
   3  24  11       31.36       34.58      5.93 o 
   0  25  11      345.68      342.58     12.23 o 
   1  25  11       39.39       41.20      3.91 o 
   2  25  11        0.90        0.85      2.65 o 
   1  26  11       39.69       38.35      4.40 o 
   0  27  11        2.52        2.52      4.02 o 
   0   0  12      305.97      316.32     20.14 o 
   1   0  12      151.89      126.97     27.69 o 
   2   0  12      111.31      148.79     13.42 o 
   3   0  12       69.78       65.82      7.71 o 
   4   0  12        0.16        6.19      3.82 o 
   1   1  12        4.62        7.69      3.83 o 
   2   1  12       43.19       48.30      4.92 o 
   3   1  12        7.28       10.79      3.69 o 
   4   1  12        0.01        2.08      3.26 o 
   0   2  12        0.13       -1.36      6.71 o 
   1   2  12      230.64      225.37      8.49 o 
   2   2  12       37.49       42.33      5.33 o 
   3   2  12      357.78      374.68     11.75 o 
   4   2  12        1.95        3.08      3.15 o 
   1   3  12       86.77       86.11      7.09 o 
   2   3  12       81.90       76.55      6.61 o 
   3   3  12       41.40       45.97      4.71 o 
   4   3  12        0.06       -0.20      2.82 o 
   0   4  12       61.52       58.72     10.07 o 
   1   4  12        7.28        8.89      4.42 o 
   2   4  12       47.19       49.36      5.81 o 
   3   4  12      112.98      111.79      7.72 o 
   4   4  12        0.67        4.38      2.98 o 
   1   5  12        0.17        3.63      3.39 o 
   2   5  12       21.07       30.52      5.02 o 
   3   5  12        3.40        3.77      2.98 o 
   4   5  12      155.62      156.81      7.52 o 
   0   6  12      602.14      633.36     21.36 o 
   1   6  12      165.44      167.08      7.47 o 
   2   6  12       24.82       29.41      4.08 o 
   3   6  12       88.28       91.20      6.39 o 
   4   6  12       42.06       48.88      4.40 o 
   1   7  12      100.65      104.84      6.58 o 
   2   7  12       12.46       12.18      3.32 o 
   3   7  12        0.03        1.22      2.83 o 
   4   7  12        1.97        0.97      2.69 o 
   0   8  12        2.93        2.13      3.82 o 
   1   8  12        6.39        1.19      2.70 o 
   2   8  12       96.38      109.56      5.89 o 
   3   8  12        0.08       -0.60      2.79 o 
   4   8  12       30.59       23.84      3.74 o 
   1   9  12       51.02       54.46      4.46 o 
   2   9  12       90.63       95.03      5.65 o 
   3   9  12      193.43      188.82      6.88 o 
   4   9  12       30.96       21.90      4.02 o 
   0  10  12       48.14       43.09      6.45 o 
   1  10  12       53.40       40.03      3.90 o 
   2  10  12      140.13      146.85      6.72 o 
   3  10  12        9.40        7.16      2.89 o 
   4  10  12       82.29       98.85      5.75 o 
   1  11  12       20.37       16.42      3.50 o 
   2  11  12        0.00        0.62      2.59 o 
   3  11  12       17.52       24.32      3.59 o 
   4  11  12       36.14       39.51      5.90 o 
   0  12  12      120.20      105.31      7.38 o 
   1  12  12       61.05       61.28      4.56 o 
   2  12  12        0.11       -0.45      2.50 o 
   3  12  12       10.12        9.28      2.97 o 
   1  13  12       85.88       85.43      4.81 o 
   2  13  12       96.49       92.40      4.97 o 
   3  13  12       41.73       47.22      3.85 o 
   0  14  12        0.08        3.77      3.45 o 
   1  14  12       16.56       24.86      3.22 o 
   2  14  12       25.07       24.94      3.13 o 
   3  14  12        8.97       13.48      3.00 o 
   1  15  12       59.38       58.87      4.19 o 
   2  15  12       52.80       58.28      4.25 o 
   3  15  12       36.54       36.06      3.69 o 
   0  16  12       62.69       75.63      6.61 o 
   1  16  12       98.72       95.08      5.10 o 
   2  16  12        2.42        9.63      2.75 o 
   3  16  12        3.23        1.42      3.27 o 
   1  17  12       25.25       24.86      3.30 o 
   2  17  12        0.01        0.70      3.04 o 
   0  18  12       58.56       54.25      5.96 o 
   1  18  12       22.85       26.48      3.46 o 
   2  18  12        4.67        6.52      2.79 o 
   1  19  12      118.76      121.25      5.87 o 
   2  19  12       89.24       98.94      9.18 o 
   0  20  12        0.16       -4.86      4.86 o 
   1  20  12       29.38       46.78      6.78 o 
   1   0  13       18.16       23.73      6.21 o 
   2   0  13        2.34        8.81      5.34 o 
   0   1  13       55.26       73.94      8.90 o 
   1   1  13      143.40      143.46      7.84 o 
   2   1  13       95.99      115.65      8.39 o 
   1   2  13       65.47       67.12      6.93 o 
   2   2  13       11.53       26.00      8.39 o 
   0   3  13       66.85       64.59     12.58 o 
   1   3  13        2.46        6.74      4.50 o 
   2   3  13       10.85       19.29      8.39 o 
   1   4  13       24.88       40.20      4.89 o 
   2   4  13        0.02        5.58      5.02 o 
   0   5  13      117.14      133.98     15.52 o 
   1   5  13      516.35      538.52     21.56 o 
   1   6  13      156.86      183.16     10.29 o 
   0   7  13      484.21      487.05     19.28 o 
   1   7  13        0.33       -0.36      3.38 o 
   1   8  13       21.31       32.28      6.80 o 
   0   9  13      210.64      218.13     18.46 o 
   1   9  13      186.38      195.49     11.86 o 
                                                 
